# Supplementary material for: Activation of Sterol Regulatory Element Binding Factors by Fenofibrate and Gemfibrozil Stimulates Myelination in Zebrafish
Source: Front Pharmacol. 2016 Jul 11;7:206. doi: 10.3389/fphar.2016.00206 (PMC4939524; doi:10.3389/fphar.2016.00206)
Supplement: Supplementary file 4 [file Table_1.XLSX]

## Sheet: miconazole 2 h
Table S1-1 DEGs in mEpiSC-OPCs treated with miconazole for 2 h
Mm symbol	Hs symbol	Gene Name	log (mico/cnt)	FDR
Aacs	AACS	acetoacetyl-CoA synthetase	0.3106	4.71105e-08
Acly	ACLY	ATP citrate lyase	2.54643	0.157855
Ankrd12	ANKRD12	ankyrin repeat domain 12	-1.34016	0.0127112
Atrx	ATRX	alpha thalassemia/mental retardation syndrome X-linked	-0.624403	0.0212292
Bmpr2	BMPR2	bone morphogenetic protein receptor, type II (serine/threonine kinase)	-0.460173	1.76966e-05
Brd9	BRD9	bromodomain containing 9	1.62842	0.190554
Bsn	BSN	bassoon presynaptic cytomatrix protein	0.983162	0.0823558
B230219D22Rik	C5orf24	chromosome 5 open reading frame 24	-0.438954	0.173764
Calcrl	CALCRL	calcitonin receptor-like	-0.413984	0.014216
Ccng1	CCNG1	cyclin G1	-0.400008	0.000977273
Cyp51	CYP51A1	cytochrome P450, family 51, subfamily A, polypeptide 1	0.251592	0.000760406
Dhcr24	DHCR24	24-dehydrocholesterol reductase	0.271571	0.000900392
Dhcr7	DHCR7	7-dehydrocholesterol reductase	0.302956	1.74904e-05
Dhx36	DHX36	DEAH (Asp-Glu-Ala-His) box polypeptide 36	-0.295353	0.132979
Dph7	DPH7	diphthamide biosynthesis 7	3.80517	0.177523
Dync1h1	DYNC1H1	dynein, cytoplasmic 1, heavy chain 1	0.234554	0.0316029
Dzip3	DZIP3	DAZ interacting zinc finger protein 3	-1.10758	0.173764
Egr1	EGR1	early growth response 1	0.774814	0.00758325
Eif3a	EIF3A	eukaryotic translation initiation factor 3, subunit A	-0.402753	0.00107232
Esf1	ESF1	ESF1, nucleolar pre-rRNA processing protein, homolog (S. cerevisiae)	-0.91927	0.0490206
Fabp7	FABP7	fatty acid binding protein 7, brain	-0.410516	8.97866e-08
Fasn	FASN	fatty acid synthase	0.440897	9.43571e-10
Fbn2	FBN2	fibrillin 2	0.410412	0.0394344
Fdft1	FDFT1	farnesyl-diphosphate farnesyltransferase 1	0.249516	1.04132e-05
Gadd45g	GADD45G	growth arrest and DNA-damage-inducible, gamma	0.401694	0.0571126
Hmgcr	HMGCR	3-hydroxy-3-methylglutaryl-CoA reductase	0.327151	9.04911e-06
Hsp90ab1	HSP90AB1	heat shock protein 90kDa alpha (cytosolic), class B member 1	0.0801886	0.00870244
Insig1	INSIG1	insulin induced gene 1	0.326805	5.04856e-15
Ireb2	IREB2	iron-responsive element binding protein 2	-0.320621	0.0348072
2810417H13Rik	KIAA0101	KIAA0101	-0.495797	0.0741781
Kif5b	KIF5B	kinesin family member 5B	-0.365233	0.180839
Kmt2d	KMT2D	lysine (K)-specific methyltransferase 2D	0.404047	0.0377171
Lamb1	LAMB1	laminin, beta 1	0.464646	0.0169661
Leng8	LENG8	leukocyte receptor cluster (LRC) member 8	0.362976	0.0564466
Manea	MANEA	mannosidase, endo-alpha	-0.496512	0.197939
Mdc1	MDC1	mediator of DNA-damage checkpoint 1	0.392687	0.0213301
Mrps14	MRPS14	mitochondrial ribosomal protein S14	-0.527192	0.0127112
Myh9	MYH9	myosin, heavy chain 9, non-muscle	0.286078	0.0447351
Nckap5l	NCKAP5L	NCK-associated protein 5-like	0.523926	0.0348072
Notch1	NOTCH1	notch 1	0.318208	0.0212292
Nova1	NOVA1	neuro-oncological ventral antigen 1	-0.230047	0.190554
Nufip2	NUFIP2	nuclear fragile X mental retardation protein interacting protein 2	-0.400776	0.0841633
Pgap1	PGAP1	post-GPI attachment to proteins 1	-0.364319	0.0911566
Pggt1b	PGGT1B	protein geranylgeranyltransferase type I, beta subunit	-0.790973	0.0809023
Ppp2r1a	PPP2R1A	protein phosphatase 2, regulatory subunit A, alpha	0.154563	0.132979
Prpf8	PRPF8	pre-mRNA processing factor 8	0.242516	0.109466
Prr12	PRR12	proline rich 12	0.967206	0.0019991
Psip1	PSIP1	PC4 and SFRS1 interacting protein 1	-0.495004	0.16447
Psmc6	PSMC6	proteasome (prosome, macropain) 26S subunit, ATPase, 6	-0.319502	0.142618
Ptprs	PTPRS	protein tyrosine phosphatase, receptor type, S	0.444062	0.11858
Qser1	QSER1	glutamine and serine rich 1	-0.413636	0.167015
Rev3l	REV3L	REV3-like, polymerase (DNA directed), zeta, catalytic subunit	-0.491061	0.00870244
Rnf40	RNF40	ring finger protein 40, E3 ubiquitin protein ligase	0.337992	0.0216424
Rpl5	RPL5	ribosomal protein L5	-0.151049	0.0383541
Rsf1	RSF1	remodeling and spacing factor 1	-0.529488	0.0848929
Scd1	SCD	stearoyl-CoA desaturase (delta-9-desaturase)	0.312447	4.05414e-08
Sec62	SEC62	SEC62 homolog (S. cerevisiae)	-0.555358	0.00170648
Sh3bgrl	SH3BGRL	SH3 domain binding glutamate-rich protein like	-0.612374	2.81449e-10
Smchd1	SMCHD1	structural maintenance of chromosomes flexible hinge domain containing 1	-0.3621	0.174101
Soga1	SOGA1	suppressor of glucose, autophagy associated 1	0.368407	0.0040551
Sptssa	SPTSSA	serine palmitoyltransferase, small subunit A	-0.348619	0.158564
Srcap	SRCAP	Snf2-related CREBBP activator protein	0.31949	0.124447
Taok1	TAOK1	TAO kinase 1	-0.522326	2.19859e-07
Tln1	TLN1	talin 1	0.234514	0.173764
Tmem106b	TMEM106B	transmembrane protein 106B	-0.371578	0.00516611
Tmem167	TMEM167A	transmembrane protein 167A	-0.382981	0.00219002
Tmem47	TMEM47	transmembrane protein 47	-0.370668	0.00659474
Top1	TOP1	topoisomerase (DNA) I	-0.510926	0.00345752
Top2b	TOP2B	topoisomerase (DNA) II beta 180kDa	-0.452692	0.000261204
Tpr	TPR	translocated promoter region, nuclear basket protein	-0.748912	0.034651
Tpt1	TPT1	tumor protein, translationally-controlled 1	-0.14838	1.64061e-08
Trim28	TRIM28	tripartite motif containing 28	0.197351	0.0597448
Trim62	TRIM62	tripartite motif containing 62	0.665134	0.117026
Trove2	TROVE2	TROVE domain family, member 2	-0.488326	0.000889143
Ubap2	UBAP2	ubiquitin associated protein 2	0.334478	0.173764
Ubr4	UBR4	ubiquitin protein ligase E3 component n-recognin 4	0.381408	0.185807
Usp9x	USP9X	ubiquitin specific peptidase 9, X-linked	-0.420248	0.0190007
Xpo1	XPO1	exportin 1	-0.317351	0.0911566
Zfml	ZNF638	zinc finger protein 638	-0.861659	0.0229902

## Sheet: clobetasol 2h
Table S1-2 DEGs in mEpiSC-OPCs treated with clobetasol for 2 h
Mm symbol	Hs symbol	Gene Name	log (clo/cont)	FDR
Abca1	ABCA1	ATP-binding cassette, sub-family A (ABC1), member 1	0.787394	0.099276
Apln	APLN	apelin	-0.563637	0.017153
Arhgap31	ARHGAP31	Rho GTPase activating protein 31	0.612178	0.000107489
Atrx	ATRX	alpha thalassemia/mental retardation syndrome X-linked	-0.53268	0.139393
Bcl6	BCL6	B-cell CLL/lymphoma 6	0.670092	0.0243487
Cdkl5	CDKL5	cyclin-dependent kinase-like 5	0.988664	0.0350359
Chst2	CHST2	carbohydrate (N-acetylglucosamine-6-O) sulfotransferase 2	2.03096	3.82579e-50
Ctgf	CTGF	connective tissue growth factor	1.08394	1.82396e-05
Fam185a	FAM185A	family with sequence similarity 185, member A	-0.793715	0.0243487
Fez1	FEZ1	fasciculation and elongation protein zeta 1 (zygin I)	-1.14405	0.122303
Gfpt2	GFPT2	glutamine-fructose-6-phosphate transaminase 2	1.12122	7.44113e-12
Glul	GLUL	glutamate-ammonia ligase	0.815734	4.40169e-20
Hmgcr	HMGCR	3-hydroxy-3-methylglutaryl-CoA reductase	0.408266	0.0243487
Insig1	INSIG1	insulin induced gene 1	0.34108	0.0613273
Klf9	KLF9	Kruppel-like factor 9	2.23597	2.63834e-13
Lrp2	LRP2	low density lipoprotein receptor-related protein 2	0.787474	0.000157362
Megf9	MEGF9	multiple EGF-like-domains 9	0.814042	0.170364
Mertk	MERTK	MER proto-oncogene, tyrosine kinase	1.84341	0.057693
Mfsd2a	MFSD2A	major facilitator superfamily domain containing 2A	0.542906	0.000209042
Pip4k2a	PIP4K2A	phosphatidylinositol-5-phosphate 4-kinase, type II, alpha	0.947884	0.000209042
Rev3l	REV3L	REV3-like, polymerase (DNA directed), zeta, catalytic subunit	-0.545966	0.0307751
Rpl13a	RPL13A	ribosomal protein L13a	-1.54937	0.0123116
Rps14	RPS14	ribosomal protein S14	-0.663659	0.00100395
Sap30	SAP30	Sin3A-associated protein, 30kDa	0.697079	0.096833
Scd1	SCD	stearoyl-CoA desaturase (delta-9-desaturase)	0.423499	0.114491
Slc38a2	SLC38A2	solute carrier family 38, member 2	0.61993	0.00620311
Tprn	TPRN	taperin	1.07477	0.0252174
Usp54	USP54	ubiquitin specific peptidase 54	1.28617	4.14193e-18
Wnt7a	WNT7A	wingless-type MMTV integration site family, member 7A	-0.619172	0.0307751
Zfp57	ZFP57	ZFP57 zinc finger protein	1.18784	0.0613273

## Sheet: miconazole 6 h
Table S1-3 DEGs in mEpiSC-OPCs treated with miconazole for 6 h
Mm symbol	HS symbol	Gene Name	log (mico/cnt)	FDR
Aacs	AACS	acetoacetyl-CoA synthetase	0.66792	2.10485e-05
Abca1	ABCA1	ATP-binding cassette, sub-family A (ABC1), member 1	-1.02153	0.0181375
Acaca	ACACA	acetyl-CoA carboxylase alpha	0.352079	0.0502559
Aco1	ACO1	aconitase 1, soluble	0.269043	0.00774231
Acsbg1	ACSBG1	acyl-CoA synthetase bubblegum family member 1	0.322636	0.182746
Acss2	ACSS2	acyl-CoA synthetase short-chain family member 2	0.740192	2.30342e-07
Alcam	ALCAM	activated leukocyte cell adhesion molecule	-0.626538	0.000110618
Anapc16	ANAPC16	anaphase promoting complex subunit 16	0.384761	0.100093
Ankrd10	ANKRD10	ankyrin repeat domain 10	-0.688382	0.17171
Ankrd12	ANKRD12	ankyrin repeat domain 12	-1.43949	7.09951e-05
Ano8	ANO8	anoctamin 8	-2.42068	0.1138
Apc	APC	adenomatous polyposis coli	-0.711456	0.000677286
Arfgef1	ARFGEF1	ADP-ribosylation factor guanine nucleotide-exchange factor 1 (brefeldin A-inhibited)	-0.573558	0.0303369
Arhgap5	ARHGAP5	Rho GTPase activating protein 5	-1.08686	0.000503941
Arl5a	ARL5A	ADP-ribosylation factor-like 5A	-0.413172	0.00128761
Arl6ip1	ARL6IP1	ADP-ribosylation factor-like 6 interacting protein 1	0.246129	0.124641
Ash1l	ASH1L	ash1 (absent, small, or homeotic)-like (Drosophila)	-0.538962	0.000202791
Atp2b1	ATP2B1	ATPase, Ca++ transporting, plasma membrane 1	-0.468575	0.028686
Atp6v1g1	ATP6V1G1	ATPase, H+ transporting, lysosomal 13kDa, V1 subunit G1	0.221687	0.116385
Atr	ATR	ATR serine/threonine kinase	-0.802259	0.0423359
Atrx	ATRX	alpha thalassemia/mental retardation syndrome X-linked	-0.99318	4.05511e-24
Bmpr2	BMPR2	bone morphogenetic protein receptor, type II (serine/threonine kinase)	-0.706507	2.13407e-08
Braf	BRAF	B-Raf proto-oncogene, serine/threonine kinase	-0.656218	0.131321
Brwd3	BRWD3	bromodomain and WD repeat domain containing 3	-0.691997	0.0667335
4930430F08Rik	C12orf29	chromosome 12 open reading frame 29	-1.90556	0.072677
0610007P14Rik	C14orf1	chromosome 14 open reading frame 1	0.518429	1.09251e-06
BC030336	C16orf52	chromosome 16 open reading frame 52	-0.667471	0.1105
B230219D22Rik	C5orf24	chromosome 5 open reading frame 24	-0.342242	0.196537
Calcrl	CALCRL	calcitonin receptor-like	-0.436533	0.00411666
Camk1	CAMK1	calcium/calmodulin-dependent protein kinase I	-2.16144	0.114713
Ccar1	CCAR1	cell division cycle and apoptosis regulator 1	-1.01399	6.04453e-09
Ccdc88a	CCDC88A	coiled-coil domain containing 88A	-1.02583	0.0169029
Ccnl2	CCNL2	cyclin L2	-0.421844	0.00910241
Ccnt2	CCNT2	cyclin T2	-0.862475	0.0378561
Cct5	CCT5	chaperonin containing TCP1, subunit 5 (epsilon)	0.263154	0.0315709
Cct8	CCT8	chaperonin containing TCP1, subunit 8 (theta)	0.168607	0.102613
Cdk4	CDK4	cyclin-dependent kinase 4	0.133309	0.107725
Cenpe	CENPE	centromere protein E, 312kDa	-0.816932	0.000824378
Cenpf	CENPF	centromere protein F, 350/400kDa	-0.72109	0.0477811
Chchd2	CHCHD2	coiled-coil-helix-coiled-coil-helix domain containing 2	0.306166	0.0337067
Chd1	CHD1	chromodomain helicase DNA binding protein 1	-0.686294	0.0354194
Chml	CHML	choroideremia-like (Rab escort protein 2)	-0.924794	0.00640389
Chmp4b	CHMP4B	charged multivesicular body protein 4B	0.725842	0.140682
Chpt1	CHPT1	choline phosphotransferase 1	-1.16657	9.41001e-07
Clk1	CLK1	CDC-like kinase 1	-0.571682	0.124641
Col1a1	COL1A1	collagen, type I, alpha 1	-0.81332	0.0445654
Col5a1	COL5A1	collagen, type V, alpha 1	-0.518709	0.147784
Copb2	COPB2	coatomer protein complex, subunit beta 2 (beta prime)	0.28896	0.00982258
Cpsf6	CPSF6	cleavage and polyadenylation specific factor 6, 68kDa	-0.818794	6.69384e-10
Cramp1l	CRAMP1L	Crm, cramped-like (Drosophila)	-0.435226	0.134296
Crebrf	CREBRF	CREB3 regulatory factor	-0.47585	0.0475798
Crlf1	CRLF1	cytokine receptor-like factor 1	-1.48449	0.0140378
Csnk1a1	CSNK1A1	casein kinase 1, alpha 1	-0.819392	0.014136
Cttnbp2	CTTNBP2	cortactin binding protein 2	-1.04918	0.0126794
Cwf19l2	CWF19L2	CWF19-like 2, cell cycle control (S. pombe)	-1.00204	0.00729484
Cyp51	CYP51A1	cytochrome P450, family 51, subfamily A, polypeptide 1	0.699756	2.56763e-53
Dbt	DBT	dihydrolipoamide branched chain transacylase E2	-0.4423	0.0966573
Dcc	DCC	DCC netrin 1 receptor	-0.999017	4.2258e-06
Ddx26b	DDX26B	DEAD/H (Asp-Glu-Ala-Asp/His) box polypeptide 26B	-1.13052	0.172595
Ddx5	DDX5	DEAD (Asp-Glu-Ala-Asp) box helicase 5	-0.364577	0.0930514
Ddx59	DDX59	DEAD (Asp-Glu-Ala-Asp) box polypeptide 59	0.745224	0.0831833
Dhcr24	DHCR24	24-dehydrocholesterol reductase	0.496683	0.0686495
Dhcr7	DHCR7	7-dehydrocholesterol reductase	0.551677	0.0137772
Dhx36	DHX36	DEAH (Asp-Glu-Ala-His) box polypeptide 36	-0.330997	0.00423804
Dmxl1	DMXL1	Dmx-like 1	-0.713476	0.00272558
Dock10	DOCK10	dedicator of cytokinesis 10	-0.946108	0.00382093
Dock11	DOCK11	dedicator of cytokinesis 11	-0.871027	0.0185441
Dynlt1b	DYNLT1	dynein, light chain, Tctex-type 1	0.379355	0.124641
Dynlt3	DYNLT3	dynein, light chain, Tctex-type 3	-0.407878	0.104408
Dzip3	DZIP3	DAZ interacting zinc finger protein 3	-1.17456	0.00951046
Eea1	EEA1	early endosome antigen 1	-0.910363	0.0162732
Eef1a1	EEF1A1	eukaryotic translation elongation factor 1 alpha 1	0.330465	0.0035336
Eef1b2	EEF1B2	eukaryotic translation elongation factor 1 beta 2	0.209073	0.00556807
Eif3c	EIF3C	eukaryotic translation initiation factor 3, subunit C	0.265718	0.000509086
Eif5b	EIF5B	eukaryotic translation initiation factor 5B	-0.678029	0.00556494
Elovl5	ELOVL5	ELOVL fatty acid elongase 5	0.334307	0.0899046
Ep300	EP300	E1A binding protein p300	-0.576047	0.00352758
Epha5	EPHA5	EPH receptor A5	-0.679144	0.0350316
Erbb4	ERBB4	v-erb-b2 avian erythroblastic leukemia viral oncogene homolog 4	-0.73369	0.0291867
Esf1	ESF1	ESF1, nucleolar pre-rRNA processing protein, homolog (S. cerevisiae)	-0.899512	0.00310303
Etnk1	ETNK1	ethanolamine kinase 1	-0.396282	0.035316
Exoc5	EXOC5	exocyst complex component 5	-0.736238	6.12221e-06
Fads2	FADS2	fatty acid desaturase 2	0.419426	0.000824378
Fam199x	FAM199X	family with sequence similarity 199, X-linked	-0.75842	0.00196469
Fam63b	FAM63B	family with sequence similarity 63, member B	-0.456565	0.109032
Fancm	FANCM	Fanconi anemia, complementation group M	-2.5651	0.016597
Far1	FAR1	fatty acyl CoA reductase 1	-1.51522	0.0322947
Fdft1	FDFT1	farnesyl-diphosphate farnesyltransferase 1	0.723198	3.78502e-14
Fgfbp3	FGFBP3	fibroblast growth factor binding protein 3	0.783386	0.175593
Fignl2	FIGNL2	fidgetin-like 2	-1.02465	0.115442
Fkbp4	FKBP4	FK506 binding protein 4, 59kDa	0.378056	2.60362e-05
Fnip1	FNIP1	folliculin interacting protein 1	-0.531593	0.0345964
Fth1	FTH1	ferritin, heavy polypeptide 1	0.296197	0.189605
Fubp1	FUBP1	far upstream element (FUSE) binding protein 1	-1.06283	0.0945195
Fzd3	FZD3	frizzled class receptor 3	-0.429759	0.0390062
Ggct	GGCT	gamma-glutamylcyclotransferase	0.512774	0.168127
Glul	GLUL	glutamate-ammonia ligase	0.214969	0.103557
Gpm6b	GPM6B	glycoprotein M6B	-1.19654	0.00737339
Gria2	GRIA2	glutamate receptor, ionotropic, AMPA 2	-0.868396	0.0157196
Gtf2f1	GTF2F1	general transcription factor IIF, polypeptide 1, 74kDa	0.309107	0.020528
H2afx	H2AFX	H2A histone family, member X	0.310874	0.10532
Hmgcr	HMGCR	3-hydroxy-3-methylglutaryl-CoA reductase	0.560759	4.38584e-15
Hmgn1	HMGN1	high mobility group nucleosome binding domain 1	0.227169	0.0374595
Hn1l	HN1L	hematological and neurological expressed 1-like	0.394825	0.0132561
Hnrnpa2b1	HNRNPA2B1	heterogeneous nuclear ribonucleoprotein A2/B1	-0.933168	9.61838e-05
Hook3	HOOK3	hook microtubule-tethering protein 3	-0.723431	9.61567e-06
Hsbp1	HSBP1	heat shock factor binding protein 1	0.240158	0.035405
Hsd17b7	HSD17B7	hydroxysteroid (17-beta) dehydrogenase 7	0.456041	0.000403452
Hsp90ab1	HSP90AB1	heat shock protein 90kDa alpha (cytosolic), class B member 1	0.177934	0.00617615
Hspg2	HSPG2	heparan sulfate proteoglycan 2	-1.26605	3.53212e-07
Idi1	IDI1	isopentenyl-diphosphate delta isomerase 1	0.436633	2.18027e-13
Ids	IDS	iduronate 2-sulfatase	-0.351196	0.0589929
Ifitm2	IFITM2	interferon induced transmembrane protein 2	0.522629	0.0234673
Igip	IGIP	IgA-inducing protein	-1.16844	0.0675921
Impdh2	IMPDH2	IMP (inosine 5'-monophosphate) dehydrogenase 2	0.243381	0.178891
Insig1	INSIG1	insulin induced gene 1	0.76293	1.61719e-16
Ipo5	IPO5	importin 5	0.178952	0.196537
Ireb2	IREB2	iron-responsive element binding protein 2	-0.562507	2.64847e-08
Jrkl	JRKL	JRK-like	-0.750135	0.0136562
Kcnd2	KCND2	potassium voltage-gated channel, Shal-related subfamily, member 2	-0.272698	0.0544907
Khdrbs1	KHDRBS1	KH domain containing, RNA binding, signal transduction associated 1	-1.06657	0.0602699
Khsrp	KHSRP	KH-type splicing regulatory protein	-0.349908	0.119556
9930021J03Rik	KIAA2026	KIAA2026	-0.536394	0.0593281
Kif5b	KIF5B	kinesin family member 5B	-0.608859	2.10485e-05
Klhl24	KLHL24	kelch-like family member 24	-0.351869	0.00889603
Kmt2d	KMT2D	lysine (K)-specific methyltransferase 2D	-0.734584	0.00653636
Lap3	LAP3	leucine aminopeptidase 3	0.284087	0.114525
Lars2	LARS2	leucyl-tRNA synthetase 2, mitochondrial	-1.63005	1.18835e-37
Leng8	LENG8	leukocyte receptor cluster (LRC) member 8	-0.575726	0.0345964
Lin7c	LIN7C	lin-7 homolog C (C. elegans)	-0.435261	0.00513457
Lins	LINS	lines homolog (Drosophila)	-3.19501	0.139335
Lmtk2	LMTK2	lemur tyrosine kinase 2	-0.380441	0.142816
2700089E24Rik	LOC100129361	chromosome X open reading frame 69-like	-0.494204	0.00556807
Lpar4	LPAR4	lysophosphatidic acid receptor 4	-1.0993	0.171097
Lrch2	LRCH2	leucine-rich repeats and calponin homology (CH) domain containing 2	-1.61087	9.78357e-05
Lrp1	LRP1	low density lipoprotein receptor-related protein 1	-0.698136	0.0502559
Lrrc58	LRRC58	leucine rich repeat containing 58	-0.442792	1.35545e-05
Lrrtm2	LRRTM2	leucine rich repeat transmembrane neuronal 2	-0.652161	0.00617615
Luc7l3	LUC7L3	LUC7-like 3 (S. cerevisiae)	-0.644613	0.131321
Luzp2	LUZP2	leucine zipper protein 2	-0.665795	0.0769126
Manea	MANEA	mannosidase, endo-alpha	-0.713722	1.66007e-06
Map1b	MAP1B	microtubule-associated protein 1B	-0.679757	0.00556807
Map2	MAP2	microtubule-associated protein 2	-0.944498	0.147784
Map3k2	MAP3K2	mitogen-activated protein kinase kinase kinase 2	-0.59397	0.00206423
Mbnl2	MBNL2	muscleblind-like splicing regulator 2	-1.17879	0.100093
Mdh1	MDH1	malate dehydrogenase 1, NAD (soluble)	0.291522	0.000953563
Med13	MED13	mediator complex subunit 13	-0.594294	2.72916e-05
Mia3	MIA3	melanoma inhibitory activity family, member 3	-0.423868	0.0845863
Mki67	MKI67	marker of proliferation Ki-67	-0.519752	0.0353191
Mlec	MLEC	malectin	0.234602	0.0445654
Mllt6	MLLT6	myeloid/lymphoid or mixed-lineage leukemia (trithorax homolog, Drosophila); translocated to, 6	-0.768054	0.124285
Mmab	MMAB	methylmalonic aciduria (cobalamin deficiency) cblB type	0.425293	0.0608097
Mrc2	MRC2	mannose receptor, C type 2	-1.69431	0.168733
Mrps16	MRPS16	mitochondrial ribosomal protein S16	0.525043	0.0673636
Mrps27	MRPS27	mitochondrial ribosomal protein S27	0.47929	0.17171
Msmo1	MSMO1	methylsterol monooxygenase 1	0.686412	3.31928e-15
Mtdh	MTDH	metadherin	-0.393695	0.035316
Mthfd2	MTHFD2	methylenetetrahydrofolate dehydrogenase (NADP+ dependent) 2, methenyltetrahydrofolate cyclohydrolase	0.56162	0.0468618
Myl12a	MYL12B	myosin, light chain 12B, regulatory	0.302838	0.020528
Myo9a	MYO9A	myosin IXA	-0.754633	0.0260043
Mysm1	MYSM1	Myb-like, SWIRM and MPN domains 1	-0.687637	0.053453
Naa15	NAA15	N(alpha)-acetyltransferase 15, NatA auxiliary subunit	-0.658284	0.00148701
Narf	NARF	nuclear prelamin A recognition factor	0.279378	0.144916
Nasp	NASP	nuclear autoantigenic sperm protein (histone-binding)	-1.51624	7.34001e-05
Ndufa9	NDUFA9	NADH dehydrogenase (ubiquinone) 1 alpha subcomplex, 9, 39kDa	0.318432	0.0315709
Nhp2	NHP2	NHP2 ribonucleoprotein	0.325252	0.150612
Nhp2l1	NHP2L1	NHP2 non-histone chromosome protein 2-like 1 (S. cerevisiae)	0.280287	0.00571967
Nop56	NOP56	NOP56 ribonucleoprotein	0.377894	0.124641
Nova1	NOVA1	neuro-oncological ventral antigen 1	-0.379333	3.98668e-05
Nova2	NOVA2	neuro-oncological ventral antigen 2	-0.557201	0.0166024
Npc2	NPC2	Niemann-Pick disease, type C2	0.223763	0.0378561
Npepps	NPEPPS	aminopeptidase puromycin sensitive	-0.248154	0.170598
Nsdhl	NSDHL	NAD(P) dependent steroid dehydrogenase-like	0.629496	3.61234e-13
Nudc	NUDC	nudC nuclear distribution protein	0.343422	0.000542835
Nufip2	NUFIP2	nuclear fragile X mental retardation protein interacting protein 2	-0.428603	0.00423804
Odc1	ODC1	ornithine decarboxylase 1	0.227573	0.0332149
Ogt	OGT	O-linked N-acetylglucosamine (GlcNAc) transferase	-0.771172	0.0407507
Oip5	OIP5	Opa interacting protein 5	0.955215	0.17171
Onecut2	ONECUT2	one cut homeobox 2	-1.71966	0.00691707
Opa3	OPA3	optic atrophy 3 (autosomal recessive, with chorea and spastic paraplegia)	0.449906	0.107364
Pa2g4	PA2G4	proliferation-associated 2G4, 38kDa	0.244369	0.0749193
Pcdh17	PCDH17	protocadherin 17	-0.625803	0.00975983
Pea15a	PEA15	phosphoprotein enriched in astrocytes 15	0.246194	0.000562496
Pfdn1	PFDN1	prefoldin subunit 1	0.337843	0.0092459
Pgap1	PGAP1	post-GPI attachment to proteins 1	-0.434712	0.145124
Pgk1	PGK1	phosphoglycerate kinase 1	0.210462	0.0113271
Pgp	PGP	phosphoglycolate phosphatase	0.523542	0.0404038
Pkn2	PKN2	protein kinase N2	-0.726221	8.78527e-05
Polr1c	POLR1C	polymerase (RNA) I polypeptide C, 30kDa	0.304358	0.0899714
Polr2a	POLR2A	polymerase (RNA) II (DNA directed) polypeptide A, 220kDa	-0.571193	0.101163
Ppil1	PPIL1	peptidylprolyl isomerase (cyclophilin)-like 1	0.538133	0.00113312
Ppm1g	PPM1G	protein phosphatase, Mg2+/Mn2+ dependent, 1G	0.317664	0.0972997
Ppp1r3c	PPP1R3C	protein phosphatase 1, regulatory subunit 3C	0.454684	0.000824378
Proser1	PROSER1	proline and serine rich 1	-0.493794	0.109032
Prpf40a	PRPF40A	PRP40 pre-mRNA processing factor 40 homolog A (S. cerevisiae)	-0.606846	0.000469289
Prrc2c	PRRC2C	proline-rich coiled-coil 2C	-0.839554	0.115179
Prss12	PRSS12	protease, serine, 12 (neurotrypsin, motopsin)	3.18511	0.0148556
Prune2	PRUNE2	prune homolog 2 (Drosophila)	0.624088	0.0549423
Psip1	PSIP1	PC4 and SFRS1 interacting protein 1	-0.811926	6.51082e-10
Psmb4	PSMB4	proteasome (prosome, macropain) subunit, beta type, 4	0.283069	0.0969473
Psmc6	PSMC6	proteasome (prosome, macropain) 26S subunit, ATPase, 6	-0.302446	0.0623977
Psmd7	PSMD7	proteasome (prosome, macropain) 26S subunit, non-ATPase, 7	0.263169	0.186247
Psme4	PSME4	proteasome (prosome, macropain) activator subunit 4	-0.352773	0.0445654
Ptn	PTN	pleiotrophin	0.151071	0.124641
Ptprz1	PTPRZ1	protein tyrosine phosphatase, receptor-type, Z polypeptide 1	-1.00116	2.88303e-13
Purb	PURB	purine-rich element binding protein B	-0.250736	0.152785
Qk	QKI	QKI, KH domain containing, RNA binding	-0.574085	0.00122049
Qser1	QSER1	glutamine and serine rich 1	-0.850612	1.93063e-07
R3hdm1	R3HDM1	R3H domain containing 1	-1.50166	0.0181375
Rabgap1l	RABGAP1L	RAB GTPase activating protein 1-like	-0.777415	0.0172822
Rasa1	RASA1	RAS p21 protein activator (GTPase activating protein) 1	-0.675486	0.0282364
Rb1	RB1	retinoblastoma 1	-0.460296	0.0193234
Rbbp6	RBBP6	retinoblastoma binding protein 6	-0.67025	0.000364376
Rc3h1	RC3H1	ring finger and CCCH-type domains 1	-0.496944	0.0895234
Rere	RERE	arginine-glutamic acid dipeptide (RE) repeats	-0.663135	0.0253405
Rev3l	REV3L	REV3-like, polymerase (DNA directed), zeta, catalytic subunit	-0.848736	1.52852e-05
Rfx7	RFX7	regulatory factor X, 7	-0.477757	0.0899714
Ranbp2	RGPD5	RANBP2-like and GRIP domain containing 5	-0.823194	5.25614e-05
Rnf165	RNF165	ring finger protein 165	-1.02748	0.000129943
Rnf7	RNF7	ring finger protein 7	0.308769	0.0353191
Rock1	ROCK1	Rho-associated, coiled-coil containing protein kinase 1	-1.20579	4.67399e-06
Rock2	ROCK2	Rho-associated, coiled-coil containing protein kinase 2	-0.765221	0.0960842
Rpl11	RPL11	ribosomal protein L11	0.26449	0.0345964
Rpl14	RPL14	ribosomal protein L14	0.19226	0.0450857
Rpl15	RPL15	ribosomal protein L15	0.176844	0.00670926
Rpl17	RPL17	ribosomal protein L17	0.230155	0.0749602
Rpl24	RPL24	ribosomal protein L24	0.20156	0.00859111
Rpl27a	RPL27A	ribosomal protein L27a	0.32011	0.0546512
Rpl28	RPL28	ribosomal protein L28	0.333181	0.000383169
Rpl37	RPL37	ribosomal protein L37	0.306486	0.0447869
Rpl37a	RPL37A	ribosomal protein L37a	0.247356	0.0660403
Rpl5	RPL5	ribosomal protein L5	0.199519	9.48123e-07
Rpl6	RPL6	ribosomal protein L6	0.249102	6.23016e-11
Rpl7	RPL7	ribosomal protein L7	0.171697	0.00138387
Rplp0	RPLP0	ribosomal protein, large, P0	0.287995	0.143349
Rpn1	RPN1	ribophorin I	0.231694	0.114499
Rps20	RPS20	ribosomal protein S20	0.255194	0.0373456
Rps26	RPS26	ribosomal protein S26	0.232744	7.20444e-06
Rps6	RPS6	ribosomal protein S6	0.228282	0.0119992
Rps6kb1	RPS6KB1	ribosomal protein S6 kinase, 70kDa, polypeptide 1	-0.598941	0.0264983
Rps7	RPS7	ribosomal protein S7	0.205143	0.0660403
Rps8	RPS8	ribosomal protein S8	0.224791	0.000442816
Rsl24d1	RSL24D1	ribosomal L24 domain containing 1	0.339668	0.110157
Sap18	SAP18	Sin3A-associated protein, 18kDa	0.28927	0.116385
Scd1	SCD	stearoyl-CoA desaturase (delta-9-desaturase)	0.591772	0.00423804
Scrn1	SCRN1	secernin 1	0.403377	0.0302877
Sdha	SDHA	succinate dehydrogenase complex, subunit A, flavoprotein (Fp)	0.289596	0.0191123
Sec13	SEC13	SEC13 homolog (S. cerevisiae)	0.360744	0.0276153
Selk	SELK	selenoprotein K	0.306607	0.0220667
Sema3d	SEMA3D	sema domain, immunoglobulin domain (Ig), short basic domain, secreted, (semaphorin) 3D	-0.903414	0.0200393
Serpine2	SERPINE2	serpin peptidase inhibitor, clade E (nexin, plasminogen activator inhibitor type 1), member 2	0.156869	0.00290404
Setd2	SETD2	SET domain containing 2	-0.611694	0.0190255
Setx	SETX	senataxin	-0.509747	0.160409
Sf3b1	SF3B1	splicing factor 3b, subunit 1, 155kDa	-0.579636	0.0458305
Sfpq	SFPQ	splicing factor proline/glutamine-rich	-0.531743	6.00423e-06
Sfr1	SFR1	SWI5-dependent recombination repair 1	0.258923	0.124641
Sfxn2	SFXN2	sideroflexin 2	-1.1549	0.197332
Sh3bgrl	SH3BGRL	SH3 domain binding glutamate-rich protein like	-1.07282	4.30109e-30
Ski	SKI	SKI proto-oncogene	-0.475827	0.0245905
Slc12a6	SLC12A6	solute carrier family 12 (potassium/chloride transporter), member 6	-1.49476	0.069511
Slc25a3	SLC25A3	solute carrier family 25 (mitochondrial carrier; phosphate carrier), member 3	-0.542554	0.0196394
Slc25a5	SLC25A5	solute carrier family 25 (mitochondrial carrier; adenine nucleotide translocator), member 5	0.177818	0.108299
Slc35f1	SLC35F1	solute carrier family 35, member F1	-0.404887	0.00859111
Slc6a1	SLC6A1	solute carrier family 6 (neurotransmitter transporter), member 1	-1.23976	0.0450857
Smarca5	SMARCA5	SWI/SNF related, matrix associated, actin dependent regulator of chromatin, subfamily a, member 5	-0.546867	0.00423804
Smc3	SMC3	structural maintenance of chromosomes 3	-0.840794	0.00611823
Smek2	SMEK2	SMEK homolog 2, suppressor of mek1 (Dictyostelium)	-0.961968	0.000110618
Son	SON	SON DNA binding protein	-0.657541	0.0910983
Sos1	SOS1	son of sevenless homolog 1 (Drosophila)	-0.667517	0.000181789
Sox2	SOX2	SRY (sex determining region Y)-box 2	0.210864	0.0662568
Sparcl1	SPARCL1	SPARC-like 1 (hevin)	0.280716	0.000186308
Srek1	SREK1	splicing regulatory glutamine/lysine-rich protein 1	-0.518573	0.0511392
Srpk3	SRPK3	SRSF protein kinase 3	-1.17585	0.00771466
Srsf11	SRSF11	serine/arginine-rich splicing factor 11	-0.884612	7.20444e-06
Stard4	STARD4	StAR-related lipid transfer (START) domain containing 4	0.525826	3.38555e-06
Stip1	STIP1	stress-induced phosphoprotein 1	0.270645	0.0418257
Suco	SUCO	SUN domain containing ossification factor	-0.473885	0.0368165
Taok1	TAOK1	TAO kinase 1	-0.679068	0.0489776
Tax1bp1	TAX1BP1	Tax1 (human T-cell leukemia virus type I) binding protein 1	-0.341771	0.124285
Tcf12	TCF12	transcription factor 12	-0.967271	0.00617615
Thoc2	THOC2	THO complex 2	-1.00711	5.35298e-09
Tia1	TIA1	TIA1 cytotoxic granule-associated RNA binding protein	-1.35476	2.58168e-05
Tmed5	TMED5	transmembrane emp24 protein transport domain containing 5	-0.762959	0.0187434
Tmem106b	TMEM106B	transmembrane protein 106B	-0.474436	0.000141026
Tmem167	TMEM167A	transmembrane protein 167A	-0.310025	0.0127383
Tmem30a	TMEM30A	transmembrane protein 30A	-0.513065	0.00113312
Tmem47	TMEM47	transmembrane protein 47	-0.510744	9.09569e-05
Tmem97	TMEM97	transmembrane protein 97	0.372334	0.0831833
Tmf1	TMF1	TATA element modulatory factor 1	-0.458777	0.0845863
Tmx3	TMX3	thioredoxin-related transmembrane protein 3	-0.534371	0.0239509
Tnrc18	TNRC18	trinucleotide repeat containing 18	-0.708756	0.0271254
Top1	TOP1	topoisomerase (DNA) I	-0.591238	1.11347e-09
Top2b	TOP2B	topoisomerase (DNA) II beta 180kDa	-0.706749	2.06776e-05
Tpt1	TPT1	tumor protein, translationally-controlled 1	0.172084	0.000851413
Trove2	TROVE2	TROVE domain family, member 2	-0.747424	9.56032e-14
Tuba1a	TUBA1A	tubulin, alpha 1a	0.298068	0.0020967
Ubr4	UBR4	ubiquitin protein ligase E3 component n-recognin 4	-0.47334	0.125933
Uck2	UCK2	uridine-cytidine kinase 2	0.322823	0.176579
Usp34	USP34	ubiquitin specific peptidase 34	-0.606893	0.00806436
Usp9x	USP9X	ubiquitin specific peptidase 9, X-linked	-0.6455	0.0676574
Vcpip1	VCPIP1	valosin containing protein (p97)/p47 complex interacting protein 1	-0.454809	0.0328731
Vps37a	VPS37A	vacuolar protein sorting 37 homolog A (S. cerevisiae)	-0.755927	0.00806436
Xpo1	XPO1	exportin 1	-0.396689	0.00152849
Ybx1	YBX1	Y box binding protein 1	0.235868	0.000124776
Ylpm1	YLPM1	YLP motif containing 1	-1.5739	0.0035336
Yme1l1	YME1L1	YME1-like 1 ATPase	-0.455925	0.00109488
Zfc3h1	ZFC3H1	zinc finger, C3H1-type containing	-1.06859	3.44925e-12
Zfyve16	ZFYVE16	zinc finger, FYVE domain containing 16	-0.759157	0.00112012
Zfp207	ZNF207	zinc finger protein 207	-0.78393	0.00615414
Zfp191	ZNF24	zinc finger protein 24	-3.98002	0.0662568
Zfp260	ZNF260	zinc finger protein 260	-0.470158	0.0113558
Zfp326	ZNF326	zinc finger protein 326	-1.13261	0.00161252
Zfp329	ZNF329	zinc finger protein 329	-0.783479	0.0053491
Zfp354c	ZNF354C	zinc finger protein 354C	-0.344504	0.0197531
Zfp395	ZNF395	zinc finger protein 395	-0.735555	0.194003
Zfp397	ZNF397	zinc finger protein 397	-0.723539	0.00113312
Gm14325	ZNF442	zinc finger protein 442	-0.94089	5.76929e-05
Zfp445	ZNF445	zinc finger protein 445	-0.663136	0.00245157
Zfml	ZNF638	zinc finger protein 638	-0.818001	2.10485e-05
Zfp654	ZNF654	zinc finger protein 654	-0.822206	0.00357109
Zfp711	ZNF711	zinc finger protein 711	-0.920203	0.0908531
Zwint	ZWINT	ZW10 interacting kinetochore protein	-1.91857	0.0125704

## Sheet: clobetasol 6h
Table S1-4 DEGs in mEpiSC-OPCs treated with clobetasol for 6 h
Mm symbol	Hs symbol	Gene Name	log (clo/cnt)	FDR
Aacs	AACS	acetoacetyl-CoA synthetase	0.70296	1.45218e-06
Abca1	ABCA1	ATP-binding cassette, sub-family A (ABC1), member 1	1.73792	1.51376e-14
Acaca	ACACA	acetyl-CoA carboxylase alpha	0.56315	8.53406e-06
Acot11	ACOT11	acyl-CoA thioesterase 11	1.20231	0.00402716
Acss2	ACSS2	acyl-CoA synthetase short-chain family member 2	1.12846	1.41419e-12
Bcl6	BCL6	B-cell CLL/lymphoma 6	0.675554	0.101121
Bhlhe40	BHLHE40	basic helix-loop-helix family, member e40	0.721764	0.00029597
0610007P14Rik	C14orf1	chromosome 14 open reading frame 1	0.533702	0.0001338
1810011O10Rik	C8orf4	chromosome 8 open reading frame 4	0.980342	0.00402716
Calr	CALR	calreticulin	0.28694	0.100489
Cftr	CFTR	cystic fibrosis transmembrane conductance regulator (ATP-binding cassette sub-family C, member 7)	4.27671	0.0411297
Chst2	CHST2	carbohydrate (N-acetylglucosamine-6-O) sulfotransferase 2	2.51828	1.34278e-54
Cry1	CRY1	cryptochrome circadian clock 1	0.680911	0.000586321
Ctgf	CTGF	connective tissue growth factor	0.96072	0.0129165
Cxcl12	CXCL12	chemokine (C-X-C motif) ligand 12	1.45422	0.177366
Cyp51	CYP51A1	cytochrome P450, family 51, subfamily A, polypeptide 1	0.429469	4.43212e-08
Dhcr7	DHCR7	7-dehydrocholesterol reductase	0.459887	0.186317
Dnajc3	DNAJC3	DnaJ (Hsp40) homolog, subfamily C, member 3	0.430639	0.0143594
Dusp6	DUSP6	dual specificity phosphatase 6	0.694896	0.00120543
Ebp	EBP	emopamil binding protein (sterol isomerase)	0.679652	0.0227193
Elovl5	ELOVL5	ELOVL fatty acid elongase 5	0.47878	0.000285489
Fads1	FADS1	fatty acid desaturase 1	0.359507	0.0165039
Fads2	FADS2	fatty acid desaturase 2	0.39994	0.00242273
Fam101b	FAM101B	family with sequence similarity 101, member B	1.4179	6.47065e-05
Fasn	FASN	fatty acid synthase	0.801032	0.000331266
Fdft1	FDFT1	farnesyl-diphosphate farnesyltransferase 1	0.462665	3.25962e-05
Fry	FRY	furry homolog (Drosophila)	1.45891	0.000364489
Gfpt2	GFPT2	glutamine-fructose-6-phosphate transaminase 2	1.08203	8.96329e-13
Glul	GLUL	glutamate-ammonia ligase	1.26947	2.6698e-60
Gpd1	GPD1	glycerol-3-phosphate dehydrogenase 1 (soluble)	1.1984	0.000331146
Gucy1a3	GUCY1A3	guanylate cyclase 1, soluble, alpha 3	1.07239	0.0225921
Hbegf	HBEGF	heparin-binding EGF-like growth factor	-0.573259	0.17106
Hmgcr	HMGCR	3-hydroxy-3-methylglutaryl-CoA reductase	0.386581	0.00232576
Idi1	IDI1	isopentenyl-diphosphate delta isomerase 1	0.530564	0.000192285
Igfbp3	IGFBP3	insulin-like growth factor binding protein 3	0.32266	0.0380302
Igsf9b	IGSF9B	immunoglobulin superfamily, member 9B	-0.650106	0.00710026
Insig1	INSIG1	insulin induced gene 1	0.680358	1.68731e-14
Kcnt1	KCNT1	potassium channel, subfamily T, member 1	3.71212	5.27581e-07
Kirrel2	KIRREL2	kin of IRRE like 2 (Drosophila)	2.4836	0.070458
Klf9	KLF9	Kruppel-like factor 9	1.51436	1.20116e-08
Magee1	MAGEE1	melanoma antigen family E, 1	-0.492674	0.0444213
Megf9	MEGF9	multiple EGF-like-domains 9	0.601101	0.104167
Mertk	MERTK	MER proto-oncogene, tyrosine kinase	1.65351	0.104167
Mfsd2a	MFSD2A	major facilitator superfamily domain containing 2A	0.616026	4.69388e-05
Msmo1	MSMO1	methylsterol monooxygenase 1	0.463367	0.00197952
Nr1d2	NR1D2	nuclear receptor subfamily 1, group D, member 2	-0.996227	0.00624225
Nsdhl	NSDHL	NAD(P) dependent steroid dehydrogenase-like	0.525412	1.33201e-06
Nudt9	NUDT9	nudix (nucleoside diphosphate linked moiety X)-type motif 9	0.585407	0.00816131
Olfm2	OLFM2	olfactomedin 2	0.68944	0.000221347
Pik3r1	PIK3R1	phosphoinositide-3-kinase, regulatory subunit 1 (alpha)	0.597839	0.000157081
Ppp1r3c	PPP1R3C	protein phosphatase 1, regulatory subunit 3C	0.612581	0.000137771
Ppp5c	PPP5C	protein phosphatase 5, catalytic subunit	0.376917	0.186317
Prune2	PRUNE2	prune homolog 2 (Drosophila)	0.881664	0.000117776
Ptgfrn	PTGFRN	prostaglandin F2 receptor inhibitor	0.844583	1.20116e-08
Raver2	RAVER2	ribonucleoprotein, PTB-binding 2	0.697758	0.128966
Rnf145	RNF145	ring finger protein 145	0.690382	4.20022e-11
Sall1	SALL1	spalt-like transcription factor 1	-0.407598	0.124378
Scd1	SCD	stearoyl-CoA desaturase (delta-9-desaturase)	0.99033	4.34015e-12
Scrg1	SCRG1	stimulator of chondrogenesis 1	1.10637	2.45169e-11
Sdc4	SDC4	syndecan 4	0.951379	0.000381805
Stard4	STARD4	StAR-related lipid transfer (START) domain containing 4	0.367795	0.101596
Ston2	STON2	stonin 2	-0.665053	0.126379
Tprn	TPRN	taperin	1.27001	9.16362e-05
Tsc22d3	TSC22D3	TSC22 domain family, member 3	3.79427	9.24382e-05
Usp54	USP54	ubiquitin specific peptidase 54	0.7106	2.30083e-05

## Sheet: miconazole 12 h
Table S1-5 DEGs in mEpiSC-OPCs treated with miconazole for 12 h
Mm symbol	HS symbol	Gene Name	log (mico/cnt)	FDR
Aacs	AACS	acetoacetyl-CoA synthetase	1.06093	1.07803e-17
Abca1	ABCA1	ATP-binding cassette, sub-family A (ABC1), member 1	-1.25047	3.10969e-13
Acaca	ACACA	acetyl-CoA carboxylase alpha	0.277747	0.0308609
Acss2	ACSS2	acyl-CoA synthetase short-chain family member 2	0.78551	0.027026
Arf3	ARF3	ADP-ribosylation factor 3	0.314091	0.071462
Arl2bp	ARL2BP	ADP-ribosylation factor-like 2 binding protein	-2.46932	6.38749e-21
Atp6v0c	ATP6V0C	ATPase, H+ transporting, lysosomal 16kDa, V0 subunit c	0.545014	0.00355818
Aurkb	AURKB	aurora kinase B	0.74708	0.0166159
Birc5	BIRC5	baculoviral IAP repeat containing 5	1.66266	0.0953085
0610007P14Rik	C14orf1	chromosome 14 open reading frame 1	0.729069	6.17014e-09
Gm14137	C15orf62	chromosome 15 open reading frame 62	2.89384	0.0944921
Cct3	CCT3	chaperonin containing TCP1, subunit 3 (gamma)	0.604814	0.0530031
Cdca2	CDCA2	cell division cycle associated 2	3.83191	0.193076
Cfl1	CFL1	cofilin 1 (non-muscle)	0.176377	0.0705036
Chtf18	CHTF18	CTF18, chromosome transmission fidelity factor 18 homolog (S. cerevisiae)	0.772519	0.0530018
Cs	CS	citrate synthase	0.246734	0.00666155
Cyb5b	CYB5B	cytochrome b5 type B (outer mitochondrial membrane)	1.0722	0.0655117
Cyp51	CYP51A1	cytochrome P450, family 51, subfamily A, polypeptide 1	0.911937	1.23341e-42
Dcaf7	DCAF7	DDB1 and CUL4 associated factor 7	0.219409	0.151564
Dck	DCK	deoxycytidine kinase	0.538746	0.00138017
Ddb1	DDB1	damage-specific DNA binding protein 1, 127kDa	0.175937	0.0153442
Dhcr24	DHCR24	24-dehydrocholesterol reductase	0.892086	6.60771e-29
Dhcr7	DHCR7	7-dehydrocholesterol reductase	1.20955	1.1902e-25
Dpp8	DPP8	dipeptidyl-peptidase 8	-2.30111	0.000768773
Dpysl2	DPYSL2	dihydropyrimidinase-like 2	0.550302	0.000294738
Elovl5	ELOVL5	ELOVL fatty acid elongase 5	0.361671	0.0107711
Exo1	EXO1	exonuclease 1	0.783671	0.0573504
Fads1	FADS1	fatty acid desaturase 1	0.527899	7.24935e-14
Fads2	FADS2	fatty acid desaturase 2	0.399508	0.000118517
Fam64a	FAM64A	family with sequence similarity 64, member A	0.84147	0.000595301
Fbl	FBL	fibrillarin	0.272717	0.1602
Fdft1	FDFT1	farnesyl-diphosphate farnesyltransferase 1	0.957008	6.84579e-12
Fdps	FDPS	farnesyl diphosphate synthase	1.8029	0.0037267
Foxm1	FOXM1	forkhead box M1	0.661248	0.0235522
Galk1	GALK1	galactokinase 1	0.517769	0.193076
Gins2	GINS2	GINS complex subunit 2 (Psf2 homolog)	0.728344	0.106172
Gli3	GLI3	GLI family zinc finger 3	0.980451	0.049094
Golga7	GOLGA7	golgin A7	2.32979	0.035378
Hmgb2	HMGB2	high mobility group box 2	0.469222	0.0958042
Hmgcr	HMGCR	3-hydroxy-3-methylglutaryl-CoA reductase	1.04203	2.95766e-18
Hmgcs1	HMGCS1	3-hydroxy-3-methylglutaryl-CoA synthase 1 (soluble)	2.13236	0.161736
Hsd17b7	HSD17B7	hydroxysteroid (17-beta) dehydrogenase 7	0.975153	6.84579e-12
Idi1	IDI1	isopentenyl-diphosphate delta isomerase 1	0.971628	4.71726e-17
Insig1	INSIG1	insulin induced gene 1	1.14079	1.2478e-55
Kptn	KPTN	kaptin (actin binding protein)	3.73766	0.0584194
Lasp1	LASP1	LIM and SH3 protein 1	0.357033	0.00640816
Mcm2	MCM2	minichromosome maintenance complex component 2	0.434536	0.00368924
Mcm3	MCM3	minichromosome maintenance complex component 3	0.630288	0.000595301
Mcm7	MCM7	minichromosome maintenance complex component 7	0.352486	0.00309913
Mmab	MMAB	methylmalonic aciduria (cobalamin deficiency) cblB type	0.576835	0.0573504
Msmo1	MSMO1	methylsterol monooxygenase 1	1.04155	6.10418e-34
Ncapd2	NCAPD2	non-SMC condensin I complex, subunit D2	0.375912	0.0114512
Ncln	NCLN	nicalin	0.429297	0.175814
Nsdhl	NSDHL	NAD(P) dependent steroid dehydrogenase-like	0.958323	1.32857e-29
Nubp2	NUBP2	nucleotide binding protein 2	0.39871	0.171865
Pank3	PANK3	pantothenate kinase 3	0.327156	0.184876
Pcna	PCNA	proliferating cell nuclear antigen	0.458838	0.0543272
Pcyox1l	PCYOX1L	prenylcysteine oxidase 1 like	0.616746	0.071462
Pgam1	PGAM1	phosphoglycerate mutase 1 (brain)	0.253451	0.0308609
Phb	PHB	prohibitin	0.383319	0.0733599
Pkm	PKM	pyruvate kinase, muscle	0.509716	0.183057
Plod3	PLOD3	procollagen-lysine, 2-oxoglutarate 5-dioxygenase 3	0.694726	0.0308609
Pold2	POLD2	polymerase (DNA directed), delta 2, accessory subunit	0.484656	0.103136
Ppp2r1a	PPP2R1A	protein phosphatase 2, regulatory subunit A, alpha	0.273672	5.21792e-06
Ppp3r1	PPP3R1	protein phosphatase 3, regulatory subunit B, alpha	-2.16217	0.0002163
Psma5	PSMA5	proteasome (prosome, macropain) subunit, alpha type, 5	0.290509	0.171978
Qdpr	QDPR	quinoid dihydropteridine reductase	0.473531	0.000555389
Rbbp4	RBBP4	retinoblastoma binding protein 4	0.326041	8.2888e-05
Rcc2	RCC2	regulator of chromosome condensation 2	0.302724	0.122666
Rnaset2b	RNASET2	ribonuclease T2	-1.67023	0.0186842
Rps14	RPS14	ribosomal protein S14	0.575051	2.31227e-09
Rps18	RPS18	ribosomal protein S18	0.7577	1.92059e-08
Rrm2	RRM2	ribonucleotide reductase M2	0.584054	2.1022e-06
Scd1	SCD	stearoyl-CoA desaturase (delta-9-desaturase)	0.99328	3.26248e-24
Sdf2	SDF2	stromal cell-derived factor 2	0.451736	0.0176598
Sdha	SDHA	succinate dehydrogenase complex, subunit A, flavoprotein (Fp)	0.216214	0.196743
Slc46a1	SLC46A1	solute carrier family 46 (folate transporter), member 1	0.594995	0.131427
Specc1	SPECC1	sperm antigen with calponin homology and coiled-coil domains 1	-5.01582	0.000412893
Ssbp4	SSBP4	single stranded DNA binding protein 4	-1.85283	0.0707908
Stard4	STARD4	StAR-related lipid transfer (START) domain containing 4	1.06769	6.98693e-20
Stc2	STC2	stanniocalcin 2	2.43555	0.0707908
Tmem97	TMEM97	transmembrane protein 97	0.677347	0.00244118
Trim35	TRIM35	tripartite motif containing 35	0.333116	0.0956737
Tuba1b	TUBA1B	tubulin, alpha 1b	0.663523	7.63828e-07
Tuba1c	TUBA1C	tubulin, alpha 1c	0.424048	0.00431381
Tubb5	TUBB	tubulin, beta class I	0.270436	0.00322811
Vash1	VASH1	vasohibin 1	0.311882	0.0037267
Wdr6	WDR6	WD repeat domain 6	0.270715	0.0594259
Wscd1	WSCD1	WSC domain containing 1	-1.21868	0.0104031
Wtap	WTAP	Wilms tumor 1 associated protein	-4.48504	0.0470474

## Sheet: clobetasol 12h
Table S1-6 DEGs in mEpiSC-OPCs treated with clobetasol for 12 h
Mm symbol	Hs symbol	Gene Name	log (clo/cnt)	FDR
Aacs	AACS	acetoacetyl-CoA synthetase	0.6	8e-11
Abca1	ABCA1	ATP-binding cassette, sub-family A (ABC1), member 1	0.7	1.7e-07
Abca2	ABCA2	ATP-binding cassette, sub-family A (ABC1), member 2	-0.5	0.00034
Abcb6	ABCB6	ATP-binding cassette, sub-family B (MDR/TAP), member 6 (Langereis blood group)	0.5	0.088
Abcf1	ABCF1	ATP-binding cassette, sub-family F (GCN20), member 1	-0.3	0.016
Acaa1a	ACAA1	acetyl-CoA acyltransferase 1	0.4	0.013
Acaa2	ACAA2	acetyl-CoA acyltransferase 2	0.4	0.013
Acot11	ACOT11	acyl-CoA thioesterase 11	1.8	2.1e-06
Acsbg1	ACSBG1	acyl-CoA synthetase bubblegum family member 1	0.6	0.0017
Acss2	ACSS2	acyl-CoA synthetase short-chain family member 2	0.7	0.027
Acta2	ACTA2	actin, alpha 2, smooth muscle, aorta	0.4	0.011
Actb	ACTB	actin, beta	0.4	5.1e-05
Actg1	ACTG1	actin, gamma 1	0.3	7.1e-06
Actr1b	ACTR1B	ARP1 actin-related protein 1 homolog B, centractin beta (yeast)	0.3	0.018
Adamts1	ADAMTS1	ADAM metallopeptidase with thrombospondin type 1 motif, 1	0.6	0.01
Adprh	ADPRH	ADP-ribosylarginine hydrolase	0.4	0.0054
Agpat1	AGPAT1	1-acylglycerol-3-phosphate O-acyltransferase 1	0.9	0.055
Ahcyl1	AHCYL1	adenosylhomocysteinase-like 1	0.6	0.00016
Ahnak	AHNAK	AHNAK nucleoprotein	-1.2	0.039
Ak3	AK3	adenylate kinase 3	0.4	0.00079
Ak5	AK5	adenylate kinase 5	-0.9	0.11
Akap13	AKAP13	A kinase (PRKA) anchor protein 13	-1.2	6.3e-07
Akr1b3	AKR1B1	aldo-keto reductase family 1, member B1 (aldose reductase)	0.4	0.0038
Alcam	ALCAM	activated leukocyte cell adhesion molecule	-0.4	0.00037
Aldh1a1	ALDH1A1	aldehyde dehydrogenase 1 family, member A1	1.1	0.004
Aldh1l2	ALDH1L2	aldehyde dehydrogenase 1 family, member L2	-0.5	0.15
Alms1	ALMS1	Alstrom syndrome 1	-0.8	3e-05
Amfr	AMFR	autocrine motility factor receptor, E3 ubiquitin protein ligase	0.2	0.1
Ankhd1	ANKHD1	ankyrin repeat and KH domain containing 1	-0.5	0.018
Ankrd11	ANKRD11	ankyrin repeat domain 11	-1.7	0.0026
Ankrd12	ANKRD12	ankyrin repeat domain 12	-1.2	0.0076
Ankrd46	ANKRD46	ankyrin repeat domain 46	0.4	0.0031
Ankrd52	ANKRD52	ankyrin repeat domain 52	-3.2	0.026
Aox1	AOX1	aldehyde oxidase 1	1.5	0.026
Ap1m1	AP1M1	adaptor-related protein complex 1, mu 1 subunit	0.4	0.0023
Ap3d1	AP3D1	adaptor-related protein complex 3, delta 1 subunit	-0.4	0.00018
Apc	APC	adenomatous polyposis coli	-0.9	0.00026
Apc2	APC2	adenomatosis polyposis coli 2	-1.3	0.00021
Apcdd1	APCDD1	adenomatosis polyposis coli down-regulated 1	-0.8	2.4e-06
Arf3	ARF3	ADP-ribosylation factor 3	0.5	4.7e-10
Arf4	ARF4	ADP-ribosylation factor 4	0.3	0.00088
Arf5	ARF5	ADP-ribosylation factor 5	0.4	0.11
Arfgef1	ARFGEF1	ADP-ribosylation factor guanine nucleotide-exchange factor 1 (brefeldin A-inhibited)	-0.4	0.087
Arfgef2	ARFGEF2	ADP-ribosylation factor guanine nucleotide-exchange factor 2 (brefeldin A-inhibited)	-0.4	0.1
Arhgap23	ARHGAP23	Rho GTPase activating protein 23	-1	0.098
Arhgap31	ARHGAP31	Rho GTPase activating protein 31	-0.7	1e-06
Arhgap35	ARHGAP35	Rho GTPase activating protein 35	-0.4	4e-06
Arhgap5	ARHGAP5	Rho GTPase activating protein 5	-0.9	2.1e-05
Arhgef26	ARHGEF26	Rho guanine nucleotide exchange factor (GEF) 26	-0.4	0.00077
Arhgef4	ARHGEF4	Rho guanine nucleotide exchange factor (GEF) 4	-0.7	0.02
Arid1b	ARID1B	AT rich interactive domain 1B (SWI1-like)	-1.1	2.4e-05
Arid2	ARID2	AT rich interactive domain 2 (ARID, RFX-like)	-0.3	0.0033
Arl1	ARL1	ADP-ribosylation factor-like 1	0.4	0.012
Arl2	ARL2	ADP-ribosylation factor-like 2	0.5	0.1
Arl2bp	ARL2BP	ADP-ribosylation factor-like 2 binding protein	-1	5.7e-05
Arl4a	ARL4A	ADP-ribosylation factor-like 4A	-3.7	0.048
Arl6ip1	ARL6IP1	ADP-ribosylation factor-like 6 interacting protein 1	0.7	2e-12
Armcx4	ARMCX4	armadillo repeat containing, X-linked 4	-0.6	0.15
Ash1l	ASH1L	ash1 (absent, small, or homeotic)-like (Drosophila)	-0.7	4.2e-05
Asna1	ASNA1	arsA arsenite transporter, ATP-binding, homolog 1 (bacterial)	0.4	0.0092
Asns	ASNS	asparagine synthetase (glutamine-hydrolyzing)	0.5	0.0025
Asphd2	ASPHD2	aspartate beta-hydroxylase domain containing 2	0.7	0.0098
Asxl3	ASXL3	additional sex combs like transcriptional regulator 3	-0.7	0.065
Atg13	ATG13	autophagy related 13	0.4	0.18
Atg4b	ATG4B	autophagy related 4B, cysteine peptidase	0.3	0.19
Atox1	ATOX1	antioxidant 1 copper chaperone	0.4	0.048
Atp10b	ATP10B	ATPase, class V, type 10B	-0.8	0.048
Atp1a1	ATP1A1	ATPase, Na+/K+ transporting, alpha 1 polypeptide	0.3	0.004
Atp1b2	ATP1B2	ATPase, Na+/K+ transporting, beta 2 polypeptide	0.5	2.9e-06
Atp5a1	ATP5A1	ATP synthase, H+ transporting, mitochondrial F1 complex, alpha subunit 1, cardiac muscle	0.3	0.00089
Atp5b	ATP5B	ATP synthase, H+ transporting, mitochondrial F1 complex, beta polypeptide	0.4	7.7e-08
Atp5g2	ATP5G2	ATP synthase, H+ transporting, mitochondrial Fo complex, subunit C2 (subunit 9)	0.4	4.4e-05
Atp5h	ATP5H	ATP synthase, H+ transporting, mitochondrial Fo complex, subunit d	0.3	0.017
Atp5j2	ATP5J2	ATP synthase, H+ transporting, mitochondrial Fo complex, subunit F2	0.4	0.11
Atp5o	ATP5O	ATP synthase, H+ transporting, mitochondrial F1 complex, O subunit	0.3	0.021
Atp6v0b	ATP6V0B	ATPase, H+ transporting, lysosomal 21kDa, V0 subunit b	0.5	0.00023
Atp6v0c	ATP6V0C	ATPase, H+ transporting, lysosomal 16kDa, V0 subunit c	0.8	5.3e-10
Atp6v0e2	ATP6V0E2	ATPase, H+ transporting V0 subunit e2	0.4	0.0048
Atrx	ATRX	alpha thalassemia/mental retardation syndrome X-linked	-0.7	0.0029
Atxn2	ATXN2	ataxin 2	-0.8	0.021
Atxn7l3b	ATXN7L3B	ataxin 7-like 3B	0.2	0.19
Aurkb	AURKB	aurora kinase B	0.6	0.064
B3gat1	B3GAT1	beta-1,3-glucuronyltransferase 1	-1.4	0.0033
B3gat2	B3GAT2	beta-1,3-glucuronyltransferase 2	-0.4	0.15
Bach2	BACH2	BTB and CNC homology 1, basic leucine zipper transcription factor 2	-0.8	0.1
Basp1	BASP1	brain abundant, membrane attached signal protein 1	-0.6	0.00023
Bax	BAX	BCL2-associated X protein	0.9	0.046
Bckdk	BCKDK	branched chain ketoacid dehydrogenase kinase	0.4	0.065
Bcl6	BCL6	B-cell CLL/lymphoma 6	0.6	0.0077
Bcl7a	BCL7A	B-cell CLL/lymphoma 7A	-0.6	0.045
Bcl9	BCL9	B-cell CLL/lymphoma 9	-0.7	0.0068
Bcorl1	BCORL1	BCL6 corepressor-like 1	-0.9	0.0073
Bcr	BCR	breakpoint cluster region	-1.2	1.1e-06
Bdp1	BDP1	B double prime 1, subunit of RNA polymerase III transcription initiation factor IIIB	-0.8	0.00069
Birc6	BIRC6	baculoviral IAP repeat containing 6	-1.5	0.049
Bmp7	BMP7	bone morphogenetic protein 7	0.5	0.077
Bmpr2	BMPR2	bone morphogenetic protein receptor, type II (serine/threonine kinase)	-0.5	2.3e-07
Bok	BOK	BCL2-related ovarian killer	0.5	0.13
Bop1	BOP1	block of proliferation 1	0.4	0.075
Bora	BORA	bora, aurora kinase A activator	-3.6	0.083
Brd7	BRD7	bromodomain containing 7	-0.3	0.11
Brk1	BRK1	BRICK1, SCAR/WAVE actin-nucleating complex subunit	0.2	0.12
Brwd1	BRWD1	bromodomain and WD repeat domain containing 1	0.6	0.0019
Bsn	BSN	bassoon presynaptic cytomatrix protein	-2.2	1.7e-06
Btbd2	BTBD2	BTB (POZ) domain containing 2	0.6	0.052
Bub3	BUB3	BUB3 mitotic checkpoint protein	0.4	0.02
D10Wsu102e	C12orf45	chromosome 12 open reading frame 45	0.4	0.08
0610007P14Rik	C14orf1	chromosome 14 open reading frame 1	0.7	3.2e-07
2010107E04Rik	C14orf2	chromosome 14 open reading frame 2	0.5	0.0049
Gm14137	C15orf62	chromosome 15 open reading frame 62	2.7	0.05
2310011J03Rik	C19orf25	chromosome 19 open reading frame 25	0.5	0.026
C230052I12Rik	C19orf40	chromosome 19 open reading frame 40	0.8	0.15
2810428I15Rik	C19orf60	chromosome 19 open reading frame 60	0.5	0.01
Gm7694	C1orf226	chromosome 1 open reading frame 226	-1.3	0.15
B930041F14Rik	C1orf233	chromosome 1 open reading frame 233	0.8	0.0041
Glmp	C1orf85	chromosome 1 open reading frame 85	0.6	0.011
C2	C2	complement component 2	1.2	0.044
2410089E03Rik	C5orf42	chromosome 5 open reading frame 42	-0.6	0.00081
1110001J03Rik	C7orf55	chromosome 7 open reading frame 55	0.7	0.012
B630005N14Rik	C7orf60	chromosome 7 open reading frame 60	0.9	0.1
3110035E14Rik	C8orf46	chromosome 8 open reading frame 46	-0.3	0.09
Car8	CA8	carbonic anhydrase VIII	-0.8	0.096
Cabin1	CABIN1	calcineurin binding protein 1	-0.8	0.0053
Calr	CALR	calreticulin	0.5	7.5e-12
Cand2	CAND2	cullin-associated and neddylation-dissociated 2 (putative)	-0.7	0.033
Capn10	CAPN10	calpain 10	0.6	0.06
Capn6	CAPN6	calpain 6	-0.4	0.034
Capza1	CAPZA1	capping protein (actin filament) muscle Z-line, alpha 1	0.2	0.12
Casc5	CASC5	cancer susceptibility candidate 5	-2.2	0.038
Caskin2	CASKIN2	CASK interacting protein 2	-0.6	0.045
Casp6	CASP6	caspase 6, apoptosis-related cysteine peptidase	0.5	0.092
Cbr3	CBR3	carbonyl reductase 3	0.5	0.15
Cc2d1a	CC2D1A	coiled-coil and C2 domain containing 1A	-1	0.044
Cc2d2a	CC2D2A	coiled-coil and C2 domain containing 2A	-1.8	0.072
Ccdc88a	CCDC88A	coiled-coil domain containing 88A	-1.1	0.00034
Ccdc88c	CCDC88C	coiled-coil domain containing 88C	-1.7	1.8e-05
Ccs	CCS	copper chaperone for superoxide dismutase	0.6	0.00055
Cct2	CCT2	chaperonin containing TCP1, subunit 2 (beta)	0.3	0.017
Cct3	CCT3	chaperonin containing TCP1, subunit 3 (gamma)	0.7	0.0059
Cct7	CCT7	chaperonin containing TCP1, subunit 7 (eta)	0.4	1.8e-05
Cd109	CD109	CD109 molecule	0.3	0.1
Cd81	CD81	CD81 molecule	0.5	0.00047
Cdc42bpb	CDC42BPB	CDC42 binding protein kinase beta (DMPK-like)	-0.8	1.6e-07
Cdc42ep1	CDC42EP1	CDC42 effector protein (Rho GTPase binding) 1	0.5	0.11
Cdca7	CDCA7	cell division cycle associated 7	0.5	0.18
Cdh13	CDH13	cadherin 13	0.4	0.19
Cdh4	CDH4	cadherin 4, type 1, R-cadherin (retinal)	-0.7	0.015
Cdk5	CDK5	cyclin-dependent kinase 5	0.3	0.16
Cdkn2aipnl	CDKN2AIPNL	CDKN2A interacting protein N-terminal like	0.5	0.01
Cdr2	CDR2	cerebellar degeneration-related protein 2, 62kDa	0.7	0.013
Cecr2	CECR2	cat eye syndrome chromosome region, candidate 2	-0.7	0.00072
Celsr1	CELSR1	cadherin, EGF LAG seven-pass G-type receptor 1	-0.9	0.088
Cenpe	CENPE	centromere protein E, 312kDa	-1.2	0.00083
Cenpf	CENPF	centromere protein F, 350/400kDa	-1.2	0.036
Cep131	CEP131	centrosomal protein 131kDa	-0.8	0.0028
Cep350	CEP350	centrosomal protein 350kDa	-1.1	1.6e-09
Cfl1	CFL1	cofilin 1 (non-muscle)	0.4	3.8e-10
Cftr	CFTR	cystic fibrosis transmembrane conductance regulator (ATP-binding cassette sub-family C, member 7)	4.8	8e-06
Chchd2	CHCHD2	coiled-coil-helix-coiled-coil-helix domain containing 2	0.4	0.038
Chd2	CHD2	chromodomain helicase DNA binding protein 2	-0.4	0.0079
Chd3	CHD3	chromodomain helicase DNA binding protein 3	-2	6.3e-10
Chd7	CHD7	chromodomain helicase DNA binding protein 7	-1.5	1.1e-12
Chd8	CHD8	chromodomain helicase DNA binding protein 8	-0.7	0.0046
Chmp7	CHMP7	charged multivesicular body protein 7	0.3	0.014
Chst2	CHST2	carbohydrate (N-acetylglucosamine-6-O) sulfotransferase 2	2.5	5.3e-107
Chst3	CHST3	carbohydrate (chondroitin 6) sulfotransferase 3	-1.3	0.15
Ciapin1	CIAPIN1	cytokine induced apoptosis inhibitor 1	0.4	0.028
Cisd1	CISD1	CDGSH iron sulfur domain 1	0.6	0.00025
Ckb	CKB	creatine kinase, brain	0.8	1.5e-30
Cks1b	CKS1B	CDC28 protein kinase regulatory subunit 1B	0.6	0.036
Clasp2	CLASP2	cytoplasmic linker associated protein 2	-1.3	0.19
Clip3	CLIP3	CAP-GLY domain containing linker protein 3	-0.3	0.036
Clpp	CLPP	caseinolytic mitochondrial matrix peptidase proteolytic subunit	0.5	0.00034
Clptm1	CLPTM1	cleft lip and palate associated transmembrane protein 1	0.3	0.02
Clptm1l	CLPTM1L	CLPTM1-like	0.2	0.1
Clybl	CLYBL	citrate lyase beta like	0.9	0.039
Cmss1	CMSS1	cms1 ribosomal small subunit homolog (yeast)	3.3	0.14
Coa3	COA3	cytochrome c oxidase assembly factor 3	0.6	0.0033
Col11a1	COL11A1	collagen, type XI, alpha 1	-0.5	2.6e-06
Col12a1	COL12A1	collagen, type XII, alpha 1	-1.1	0.0027
Col3a1	COL3A1	collagen, type III, alpha 1	-0.4	0.12
Col4a2	COL4A2	collagen, type IV, alpha 2	-1.2	0.00061
Col5a1	COL5A1	collagen, type V, alpha 1	-1	2.1e-05
Col9a1	COL9A1	collagen, type IX, alpha 1	-0.7	0.083
Copb1	COPB1	coatomer protein complex, subunit beta 1	0.2	0.19
Cope	COPE	coatomer protein complex, subunit epsilon	0.5	0.024
Cops8	COPS8	COP9 signalosome subunit 8	0.4	0.0024
Cotl1	COTL1	coactosin-like F-actin binding protein 1	0.5	0.0012
Cox14	COX14	COX14 cytochrome c oxidase assembly factor	0.5	0.1
Cox17	COX17	COX17 cytochrome c oxidase copper chaperone	0.6	0.038
Cox19	COX19	COX19 cytochrome c oxidase assembly factor	0.6	0.0014
Cox5a	COX5A	cytochrome c oxidase subunit Va	0.3	0.0044
Cox6a1	COX6A1	cytochrome c oxidase subunit VIa polypeptide 1	0.6	4e-05
Cox8a	COX8A	cytochrome c oxidase subunit VIIIA (ubiquitous)	0.5	1.9e-05
Cpe	CPE	carboxypeptidase E	0.3	0.0076
Cpsf3l	CPSF3L	cleavage and polyadenylation specific factor 3-like	0.4	0.067
Crb2	CRB2	crumbs family member 2	-0.7	0.0055
Creb3	CREB3	cAMP responsive element binding protein 3	0.5	0.0027
Crebbp	CREBBP	CREB binding protein	-1.1	5e-06
Creld1	CRELD1	cysteine-rich with EGF-like domains 1	0.7	0.012
Creld2	CRELD2	cysteine-rich with EGF-like domains 2	0.5	0.047
Crtc3	CRTC3	CREB regulated transcription coactivator 3	-0.6	0.088
Cry1	CRY1	cryptochrome circadian clock 1	0.9	1.5e-08
Cs	CS	citrate synthase	0.4	2.8e-10
Csad	CSAD	cysteine sulfinic acid decarboxylase	0.5	0.00067
Csdc2	CSDC2	cold shock domain containing C2, RNA binding	1.1	3.1e-05
Csnk2a1	CSNK2A1	casein kinase 2, alpha 1 polypeptide	0.2	0.11
Csrp1	CSRP1	cysteine and glycine-rich protein 1	0.8	2.5e-10
Csrp2	CSRP2	cysteine and glycine-rich protein 2	0.7	0.12
Ctgf	CTGF	connective tissue growth factor	1.2	1.1e-05
Ctnnal1	CTNNAL1	catenin (cadherin-associated protein), alpha-like 1	-0.5	0.12
Ctsb	CTSB	cathepsin B	0.4	0.0002
Ctso	CTSO	cathepsin O	0.6	0.0013
Cuedc1	CUEDC1	CUE domain containing 1	-2.4	0.017
Cux2	CUX2	cut-like homeobox 2	-1.1	0.003
Cycs	CYCS	cytochrome c, somatic	0.3	0.026
Cyp51	CYP51A1	cytochrome P450, family 51, subfamily A, polypeptide 1	0.3	0.057
Daam2	DAAM2	dishevelled associated activator of morphogenesis 2	-0.8	0.12
Dad1	DAD1	defender against cell death 1	0.8	0.0033
Dazap2	DAZAP2	DAZ associated protein 2	0.3	0.1
Dcaf12	DCAF12	DDB1 and CUL4 associated factor 12	0.3	0.008
Dcdc2a	DCDC2	doublecortin domain containing 2	-3.6	0.083
Dchs1	DCHS1	dachsous cadherin-related 1	-0.6	0.16
Dck	DCK	deoxycytidine kinase	0.6	7.8e-05
Ddb1	DDB1	damage-specific DNA binding protein 1, 127kDa	0.1	0.082
Ddt	DDT	D-dopachrome tautomerase	0.5	0.078
Degs1	DEGS1	delta(4)-desaturase, sphingolipid 1	0.7	1.5e-05
Derl1	DERL1	derlin 1	0.5	8.7e-05
Dgkk	DGKK	diacylglycerol kinase, kappa	-1.1	0.083
Dhcr24	DHCR24	24-dehydrocholesterol reductase	0.4	0.00053
Dhcr7	DHCR7	7-dehydrocholesterol reductase	0.6	0.00019
Dhfr	DHFR	dihydrofolate reductase	-0.5	0.047
Diablo	DIABLO	diablo, IAP-binding mitochondrial protein	-1	0.13
Dido1	DIDO1	death inducer-obliterator 1	-0.6	0.0099
Dlgap4	DLGAP4	discs, large (Drosophila) homolog-associated protein 4	-1.5	0.037
Dll3	DLL3	delta-like 3 (Drosophila)	0.4	0.0012
Dnaaf3	DNAAF3	dynein, axonemal, assembly factor 3	2.6	0.12
Dnajb11	DNAJB11	DnaJ (Hsp40) homolog, subfamily B, member 11	0.6	0.14
Dnajc3	DNAJC3	DnaJ (Hsp40) homolog, subfamily C, member 3	0.4	0.00092
Dnm3	DNM3	dynamin 3	-2.2	0.084
Dnph1	DNPH1	2'-deoxynucleoside 5'-phosphate N-hydrolase 1	0.4	0.1
Dpysl2	DPYSL2	dihydropyrimidinase-like 2	0.4	0.0014
Dpysl4	DPYSL4	dihydropyrimidinase-like 4	-0.9	0.15
Draxin	DRAXIN	dorsal inhibitory axon guidance protein	-0.6	3.2e-06
Dscam	DSCAM	Down syndrome cell adhesion molecule	-0.9	1.6e-05
Dusp6	DUSP6	dual specificity phosphatase 6	0.9	1.4e-05
Dvl3	DVL3	dishevelled segment polarity protein 3	-0.8	0.077
Dync1h1	DYNC1H1	dynein, cytoplasmic 1, heavy chain 1	-1.3	3.8e-05
Dynlt1b	DYNLT1	dynein, light chain, Tctex-type 1	0.3	0.15
Edf1	EDF1	endothelial differentiation-related factor 1	0.3	0.2
Eea1	EEA1	early endosome antigen 1	-0.9	0.023
Eef2	EEF2	eukaryotic translation elongation factor 2	0.3	0.18
Eif2b2	EIF2B2	eukaryotic translation initiation factor 2B, subunit 2 beta, 39kDa	0.4	0.08
Eif3g	EIF3G	eukaryotic translation initiation factor 3, subunit G	0.4	0.021
Eif3i	EIF3I	eukaryotic translation initiation factor 3, subunit I	0.4	0.00029
Eif4a3	EIF4A3	eukaryotic translation initiation factor 4A3	0.4	0.002
Eif4ebp1	EIF4EBP1	eukaryotic translation initiation factor 4E binding protein 1	0.9	0.00051
Eif5b	EIF5B	eukaryotic translation initiation factor 5B	-0.7	0.0066
Eif6	EIF6	eukaryotic translation initiation factor 6	0.4	0.016
Elavl3	ELAVL3	ELAV like neuron-specific RNA binding protein 3	-0.9	0.042
Elfn1	ELFN1	extracellular leucine-rich repeat and fibronectin type III domain containing 1	-0.9	0.00058
Elovl5	ELOVL5	ELOVL fatty acid elongase 5	0.6	1.7e-09
Emc4	EMC4	ER membrane protein complex subunit 4	0.4	0.038
Emc7	EMC7	ER membrane protein complex subunit 7	0.6	0.02
Emg1	EMG1	EMG1 N1-specific pseudouridine methyltransferase	0.6	0.00021
Entpd6	ENTPD6	ectonucleoside triphosphate diphosphohydrolase 6 (putative)	0.6	0.19
Ep300	EP300	E1A binding protein p300	-0.7	5e-06
Epb4.1	EPB41	erythrocyte membrane protein band 4.1	-1	0.017
Evpl	EVPL	envoplakin	-3.6	0.084
F8a	F8A1	coagulation factor VIII-associated 1	0.8	0.023
Fabp7	FABP7	fatty acid binding protein 7, brain	0.3	0.00025
Fads1	FADS1	fatty acid desaturase 1	0.4	2.9e-09
Fads2	FADS2	fatty acid desaturase 2	0.6	8.3e-12
Fam184a	FAM184A	family with sequence similarity 184, member A	-1	0.075
Fam193a	FAM193A	family with sequence similarity 193, member A	-1.1	0.01
Fam208b	FAM208B	family with sequence similarity 208, member B	-0.8	0.14
Fam96b	FAM96B	family with sequence similarity 96, member B	0.6	0.0066
Fat1	FAT1	FAT atypical cadherin 1	-0.7	0.057
Fat3	FAT3	FAT atypical cadherin 3	-0.9	0.0015
Fbl	FBL	fibrillarin	0.4	7.8e-05
Fbxl18	FBXL18	F-box and leucine-rich repeat protein 18	-2.1	0.18
Flrt2	FLRT2	fibronectin leucine rich transmembrane protein 2	-0.5	0.16
Mfsd7c	FLVCR2	feline leukemia virus subgroup C cellular receptor family, member 2	-1.1	0.033
Fmnl2	FMNL2	formin-like 2	-0.5	0.022
Fnbp4	FNBP4	formin binding protein 4	-0.4	0.02
Foxk1	FOXK1	forkhead box K1	-0.5	0.019
Foxred1	FOXRED1	FAD-dependent oxidoreductase domain containing 1	3.5	0.083
Frmd8	FRMD8	FERM domain containing 8	0.5	0.013
Frmpd1	FRMPD1	FERM and PDZ domain containing 1	-1	6.6e-05
Frzb	FRZB	frizzled-related protein	0.8	0.18
Fth1	FTH1	ferritin, heavy polypeptide 1	0.5	0.039
Gabarapl2	GABARAPL2	GABA(A) receptor-associated protein-like 2	0.5	0.00013
Gabbr2	GABBR2	gamma-aminobutyric acid (GABA) B receptor, 2	-1.7	5.3e-06
Galk1	GALK1	galactokinase 1	0.4	0.18
Gap43	GAP43	growth associated protein 43	-0.5	0.0052
Gars	GARS	glycyl-tRNA synthetase	0.3	0.0089
Gcn1l1	GCN1L1	GCN1 general control of amino-acid synthesis 1-like 1 (yeast)	-0.7	0.026
Gcsh	GCSH	glycine cleavage system protein H (aminomethyl carrier)	0.3	0.15
Gdf11	GDF11	growth differentiation factor 11	-2.4	0.0031
Gdi1	GDI1	GDP dissociation inhibitor 1	0.3	0.031
Gdpd3	GDPD3	glycerophosphodiester phosphodiesterase domain containing 3	0.6	0.039
Gfpt2	GFPT2	glutamine-fructose-6-phosphate transaminase 2	0.8	8.4e-06
Glo1	GLO1	glyoxalase I	0.4	0.042
Glrx3	GLRX3	glutaredoxin 3	0.5	0.13
Glrx5	GLRX5	glutaredoxin 5	0.5	0.00043
Glul	GLUL	glutamate-ammonia ligase	1.2	5.9e-40
Gm2a	GM2A	GM2 ganglioside activator	0.5	2.6e-06
Gmcl1	GMCL1	germ cell-less, spermatogenesis associated 1	0.4	0.16
Gna13	GNA13	guanine nucleotide binding protein (G protein), alpha 13	0.3	0.18
Gnai3	GNAI3	guanine nucleotide binding protein (G protein), alpha inhibiting activity polypeptide 3	0.2	0.12
Gnb2	GNB2	guanine nucleotide binding protein (G protein), beta polypeptide 2	0.4	4.7e-06
Golgb1	GOLGB1	golgin B1	-2.4	1.9e-14
Got1	GOT1	glutamic-oxaloacetic transaminase 1, soluble	0.6	0.0013
Gpd1	GPD1	glycerol-3-phosphate dehydrogenase 1 (soluble)	1.5	4.1e-10
Gper1	GPER1	G protein-coupled estrogen receptor 1	0.8	0.075
Gpi1	GPI	glucose-6-phosphate isomerase	0.3	0.024
Gpr17	GPR17	G protein-coupled receptor 17	-0.3	3.8e-19
Gprc5b	GPRC5B	G protein-coupled receptor, class C, group 5, member B	0.5	0.021
Gpx1	GPX1	glutathione peroxidase 1	0.4	0.097
Grhpr	GRHPR	glyoxylate reductase/hydroxypyruvate reductase	0.7	0.0041
Grik3	GRIK3	glutamate receptor, ionotropic, kainate 3	-0.8	3.9e-08
Grina	GRINA	glutamate receptor, ionotropic, N-methyl D-aspartate-associated protein 1 (glutamate binding)	0.4	1.9e-05
Grm3	GRM3	glutamate receptor, metabotropic 3	-1.4	0.014
Gsk3a	GSK3A	glycogen synthase kinase 3 alpha	0.4	0.089
Gsr	GSR	glutathione reductase	0.5	0.05
Gstm7	GSTM2	glutathione S-transferase mu 2 (muscle)	0.5	0.0045
Gstm5	GSTM3	glutathione S-transferase mu 3 (brain)	0.5	0.02
Gstm1	GSTM5	glutathione S-transferase mu 5	1	1.8e-26
Gstp1	GSTP1	glutathione S-transferase pi 1	0.4	0.029
Gtpbp1	GTPBP1	GTP binding protein 1	0.3	0.044
H1f0	H1F0	H1 histone family, member 0	0.4	0.0093
H2afj	H2AFJ	H2A histone family, member J	0.7	4.5e-06
Hars	HARS	histidyl-tRNA synthetase	0.4	0.094
Hcfc1	HCFC1	host cell factor C1	-0.7	0.00032
Hdac3	HDAC3	histone deacetylase 3	0.5	0.0014
Gm15800	HECTD4	HECT domain containing E3 ubiquitin protein ligase 4	-1.5	9.7e-11
Hepacam	HEPACAM	hepatic and glial cell adhesion molecule	0.7	0.00023
Herc1	HERC1	HECT and RLD domain containing E3 ubiquitin protein ligase family member 1	-0.6	5.7e-07
Hip1r	HIP1R	huntingtin interacting protein 1 related	-0.6	0.0022
Hivep1	HIVEP1	human immunodeficiency virus type I enhancer binding protein 1	-1.2	2.3e-10
H2-DMa	HLA-DMA	major histocompatibility complex, class II, DM alpha	1.1	0.073
Hn1	HN1	hematological and neurological expressed 1	0.3	0.034
Hook3	HOOK3	hook microtubule-tethering protein 3	-0.3	0.12
Hoxa5	HOXA5	homeobox A5	-0.5	0.14
Hr	HR	hair growth associated	-0.7	0.18
Hs3st1	HS3ST1	heparan sulfate (glucosamine) 3-O-sulfotransferase 1	1.3	0.015
Hsd17b4	HSD17B4	hydroxysteroid (17-beta) dehydrogenase 4	0.6	4.3e-10
Hsd17b7	HSD17B7	hydroxysteroid (17-beta) dehydrogenase 7	0.4	0.11
Hspe1	HSPE1	heat shock 10kDa protein 1	0.4	5.7e-05
Hspg2	HSPG2	heparan sulfate proteoglycan 2	-1.1	0.0063
Hypk	HYPK	huntingtin interacting protein K	0.3	0.15
Id1	ID1	inhibitor of DNA binding 1, dominant negative helix-loop-helix protein	0.8	0.039
Id3	ID3	inhibitor of DNA binding 3, dominant negative helix-loop-helix protein	0.4	0.048
Idh2	IDH2	isocitrate dehydrogenase 2 (NADP+), mitochondrial	0.7	9.5e-09
Ier3ip1	IER3IP1	immediate early response 3 interacting protein 1	0.4	0.057
Igfbp2	IGFBP2	insulin-like growth factor binding protein 2, 36kDa	0.5	4.4e-05
Igfbp3	IGFBP3	insulin-like growth factor binding protein 3	0.6	3.3e-11
Igfbp5	IGFBP5	insulin-like growth factor binding protein 5	-0.6	1.2e-07
Igsf10	IGSF10	immunoglobulin superfamily, member 10	-0.9	0.0041
Igsf9b	IGSF9B	immunoglobulin superfamily, member 9B	-1	3.7e-12
Ilf2	ILF2	interleukin enhancer binding factor 2	-2.9	0.16
Imp3	IMP3	IMP3, U3 small nucleolar ribonucleoprotein	0.5	0.024
Impact	IMPACT	impact RWD domain protein	0.4	0.075
Impdh2	IMPDH2	IMP (inosine 5'-monophosphate) dehydrogenase 2	0.3	0.0014
Ino80	INO80	INO80 complex subunit	-0.5	0.057
Insig1	INSIG1	insulin induced gene 1	0.6	1.3e-05
Ints5	INTS5	integrator complex subunit 5	0.4	0.08
Iqgap2	IQGAP2	IQ motif containing GTPase activating protein 2	-0.4	0.055
Iqsec1	IQSEC1	IQ motif and Sec7 domain 1	-1.4	0.00061
Irs2	IRS2	insulin receptor substrate 2	-0.7	3.3e-05
Itpa	ITPA	inosine triphosphatase (nucleoside triphosphate pyrophosphatase)	0.4	0.16
Itsn1	ITSN1	intersectin 1 (SH3 domain protein)	-0.9	0.0019
Ivd	IVD	isovaleryl-CoA dehydrogenase	0.4	0.055
Iws1	IWS1	IWS1 homolog (S. cerevisiae)	-0.3	0.0089
Jak1	JAK1	Janus kinase 1	-0.3	0.097
Jam3	JAM3	junctional adhesion molecule 3	0.3	0.062
Jmjd1c	JMJD1C	jumonji domain containing 1C	-1	0.074
Jmjd8	JMJD8	jumonji domain containing 8	0.4	0.072
Jmy	JMY	junction mediating and regulatory protein, p53 cofactor	-0.5	0.0021
Kank4	KANK4	KN motif and ankyrin repeat domains 4	-1.1	4.5e-05
Kazn	KAZN	kazrin, periplakin interacting protein	-0.7	0.044
Kcna2	KCNA2	potassium voltage-gated channel, shaker-related subfamily, member 2	-0.6	0.0028
Kcnmb4	KCNMB4	potassium large conductance calcium-activated channel, subfamily M, beta member 4	0.9	0.14
Kcnt1	KCNT1	potassium channel, subfamily T, member 1	4.6	2.6e-05
Kctd5	KCTD5	potassium channel tetramerization domain containing 5	0.3	0.029
Kdelr2	KDELR2	KDEL (Lys-Asp-Glu-Leu) endoplasmic reticulum protein retention receptor 2	0.4	0.0006
Kdm6b	KDM6B	lysine (K)-specific demethylase 6B	-0.8	0.11
Khdrbs1	KHDRBS1	KH domain containing, RNA binding, signal transduction associated 1	-1.3	0.031
Marf1	KIAA0430	KIAA0430	-0.3	0.19
D830031N03Rik	KIAA0754	KIAA0754	-1.4	6e-17
Gm973	KIAA2012	KIAA2012	-0.8	0.039
9930021J03Rik	KIAA2026	KIAA2026	-0.8	0.00017
Kif13a	KIF13A	kinesin family member 13A	-0.7	3e-06
Kif5a	KIF5A	kinesin family member 5A	-1.6	0.00023
Klf9	KLF9	Kruppel-like factor 9	1.5	5.4e-05
Kmt2c	KMT2C	lysine (K)-specific methyltransferase 2C	-1.1	6.5e-05
Kmt2d	KMT2D	lysine (K)-specific methyltransferase 2D	-1.5	1.3e-12
Kmt2e	KMT2E	lysine (K)-specific methyltransferase 2E	-0.9	3.8e-05
Krtcap2	KRTCAP2	keratinocyte associated protein 2	0.3	0.17
Kti12	KTI12	KTI12 homolog, chromatin associated (S. cerevisiae)	0.6	0.13
Lama1	LAMA1	laminin, alpha 1	-0.8	0.15
Lamtor1	LAMTOR1	late endosomal/lysosomal adaptor, MAPK and MTOR activator 1	0.5	5.2e-05
Lamtor5	LAMTOR5	late endosomal/lysosomal adaptor, MAPK and MTOR activator 5	0.4	0.069
Laptm4b	LAPTM4B	lysosomal protein transmembrane 4 beta	1.6	0.097
Larp1	LARP1	La ribonucleoprotein domain family, member 1	-0.6	0.00021
Lbh	LBH	limb bud and heart development	0.2	0.13
Leng8	LENG8	leukocyte receptor cluster (LRC) member 8	-0.6	0.0017
Lfng	LFNG	LFNG O-fucosylpeptide 3-beta-N-acetylglucosaminyltransferase	0.8	0.0011
Lgals1	LGALS1	lectin, galactoside-binding, soluble, 1	0.5	0.053
Lgalsl	LGALSL	lectin, galactoside-binding-like	0.8	6.9e-14
Lin52	LIN52	lin-52 DREAM MuvB core complex component	0.5	0.047
Litaf	LITAF	lipopolysaccharide-induced TNF factor	0.4	0.035
Lman2	LMAN2	lectin, mannose-binding 2	0.4	0.036
Lmcd1	LMCD1	LIM and cysteine-rich domains 1	0.7	0.1
Lpo	LPO	lactoperoxidase	1.2	0.14
Lrp1	LRP1	low density lipoprotein receptor-related protein 1	-1.5	1.1e-08
Lrrc4b	LRRC4B	leucine rich repeat containing 4B	-0.3	0.061
Lrrtm2	LRRTM2	leucine rich repeat transmembrane neuronal 2	-0.5	0.13
Lsm4	LSM4	LSM4 homolog, U6 small nuclear RNA associated (S. cerevisiae)	0.8	0.0025
Lsm8	LSM8	LSM8 homolog, U6 small nuclear RNA associated (S. cerevisiae)	0.4	0.11
Macrod1	MACROD1	MACRO domain containing 1	0.6	0.11
Mafk	MAFK	v-maf avian musculoaponeurotic fibrosarcoma oncogene homolog K	0.9	0.013
Mageh1	MAGEH1	melanoma antigen family H, 1	0.4	0.0099
Manbal	MANBAL	mannosidase, beta A, lysosomal-like	0.4	0.048
Manf	MANF	mesencephalic astrocyte-derived neurotrophic factor	1	0.091
Map1b	MAP1B	microtubule-associated protein 1B	-1.1	2.8e-06
Map1lc3b	MAP1LC3B	microtubule-associated protein 1 light chain 3 beta	0.3	0.006
Map2	MAP2	microtubule-associated protein 2	-1.6	1.5e-05
Map2k1	MAP2K1	mitogen-activated protein kinase kinase 1	0.5	1.5e-05
Mapk8ip2	MAPK8IP2	mitogen-activated protein kinase 8 interacting protein 2	0.3	0.17
Mast4	MAST4	microtubule associated serine/threonine kinase family member 4	-1.3	0.00063
Mcm3ap	MCM3AP	minichromosome maintenance complex component 3 associated protein	-0.4	0.026
Mdc1	MDC1	mediator of DNA-damage checkpoint 1	-1.4	6.4e-08
Mdh1	MDH1	malate dehydrogenase 1, NAD (soluble)	0.4	0.00025
Mdh2	MDH2	malate dehydrogenase 2, NAD (mitochondrial)	0.4	4.8e-05
Mdn1	MDN1	MDN1, midasin homolog (yeast)	-0.7	0.023
Mecr	MECR	mitochondrial trans-2-enoyl-CoA reductase	0.6	0.07
Megf9	MEGF9	multiple EGF-like-domains 9	0.5	0.11
Mesdc2	MESDC2	mesoderm development candidate 2	0.4	0.055
Metap1	METAP1	methionyl aminopeptidase 1	0.4	0.14
Metrn	METRN	meteorin, glial cell differentiation regulator	0.6	0.0014
Mex3a	MEX3A	mex-3 RNA binding family member A	-0.5	7.4e-05
Mfsd2a	MFSD2A	major facilitator superfamily domain containing 2A	0.8	1.1e-14
Mia3	MIA3	melanoma inhibitory activity family, member 3	-0.4	0.091
Mical3	MICAL3	microtubule associated monooxygenase, calponin and LIM domain containing 3	-1.8	2e-11
Mki67	MKI67	marker of proliferation Ki-67	-2.5	2.4e-05
Mkrn3	MKRN3	makorin ring finger protein 3	0.6	0.14
Mlec	MLEC	malectin	0.2	0.093
Mllt1	MLLT1	myeloid/lymphoid or mixed-lineage leukemia (trithorax homolog, Drosophila); translocated to, 1	-0.5	3.7e-05
Mmadhc	MMADHC	methylmalonic aciduria (cobalamin deficiency) cblD type, with homocystinuria	0.5	0.0013
Mpc2	MPC2	mitochondrial pyruvate carrier 2	0.6	0.034
Mrpl14	MRPL14	mitochondrial ribosomal protein L14	0.6	0.011
Mrpl34	MRPL34	mitochondrial ribosomal protein L34	0.5	0.062
Mrpl46	MRPL46	mitochondrial ribosomal protein L46	0.5	0.15
Mrps14	MRPS14	mitochondrial ribosomal protein S14	0.5	0.02
Mrps26	MRPS26	mitochondrial ribosomal protein S26	0.5	0.048
Mrps27	MRPS27	mitochondrial ribosomal protein S27	0.5	0.057
Msmo1	MSMO1	methylsterol monooxygenase 1	0.4	0.00011
Msn	MSN	moesin	0.3	0.16
Mthfd2	MTHFD2	methylenetetrahydrofolate dehydrogenase (NADP+ dependent) 2, methenyltetrahydrofolate cyclohydrolase	0.7	0.049
Mtor	MTOR	mechanistic target of rapamycin (serine/threonine kinase)	-0.5	0.0046
Mvb12b	MVB12B	multivesicular body subunit 12B	-0.4	0.0037
Mxd3	MXD3	MAX dimerization protein 3	0.9	0.12
Mycbp2	MYCBP2	MYC binding protein 2, E3 ubiquitin protein ligase	-1	1.5e-07
Myh9	MYH9	myosin, heavy chain 9, non-muscle	-1.3	9.6e-09
Myo9a	MYO9A	myosin IXA	-0.5	0.074
Nabp2	NABP2	nucleic acid binding protein 2	0.3	0.16
Nav3	NAV3	neuron navigator 3	-1	0.02
Ncam2	NCAM2	neural cell adhesion molecule 2	-0.6	0.0089
Nckap5l	NCKAP5L	NCK-associated protein 5-like	-1	5.6e-06
Ncl	NCL	nucleolin	-0.2	0.063
Ncln	NCLN	nicalin	0.3	0.12
Ndc1	NDC1	NDC1 transmembrane nucleoporin	0.5	0.1
Ndfip1	NDFIP1	Nedd4 family interacting protein 1	0.3	0.02
Ndnl2	NDNL2	necdin-like 2	0.7	0.077
Ndufa2	NDUFA2	NADH dehydrogenase (ubiquinone) 1 alpha subcomplex, 2, 8kDa	0.6	0.0092
Ndufa8	NDUFA8	NADH dehydrogenase (ubiquinone) 1 alpha subcomplex, 8, 19kDa	0.4	0.019
Ndufa9	NDUFA9	NADH dehydrogenase (ubiquinone) 1 alpha subcomplex, 9, 39kDa	0.4	0.022
Ndufb10	NDUFB10	NADH dehydrogenase (ubiquinone) 1 beta subcomplex, 10, 22kDa	0.5	0.0012
Ndufb3	NDUFB3	NADH dehydrogenase (ubiquinone) 1 beta subcomplex, 3, 12kDa	0.4	0.068
Ndufb5	NDUFB5	NADH dehydrogenase (ubiquinone) 1 beta subcomplex, 5, 16kDa	0.5	0.00047
Ndufb6	NDUFB6	NADH dehydrogenase (ubiquinone) 1 beta subcomplex, 6, 17kDa	0.6	6e-05
Ndufc1	NDUFC1	NADH dehydrogenase (ubiquinone) 1, subcomplex unknown, 1, 6kDa	0.5	0.069
Ndufc2	NDUFC2	NADH dehydrogenase (ubiquinone) 1, subcomplex unknown, 2, 14.5kDa	0.6	5.5e-06
Ndufs7	NDUFS7	NADH dehydrogenase (ubiquinone) Fe-S protein 7, 20kDa (NADH-coenzyme Q reductase)	0.7	4.8e-09
Ndufv1	NDUFV1	NADH dehydrogenase (ubiquinone) flavoprotein 1, 51kDa	0.5	2.6e-06
Nell2	NELL2	NEL-like 2 (chicken)	0.7	0.00034
Neu1	NEU1	sialidase 1 (lysosomal sialidase)	0.4	0.13
Nfasc	NFASC	neurofascin	-3.8	0.051
Ngdn	NGDN	neuroguidin, EIF4E binding protein	0.4	0.17
Nhp2	NHP2	NHP2 ribonucleoprotein	0.4	0.09
Ninj1	NINJ1	ninjurin 1	0.8	0.094
Ninl	NINL	ninein-like	-0.9	9.9e-06
Nle1	NLE1	notchless homolog 1 (Drosophila)	0.6	0.13
Nlgn2	NLGN2	neuroligin 2	-1.2	0.0013
Nme1	NME1	NME/NM23 nucleoside diphosphate kinase 1	0.3	0.038
Nme4	NME4	NME/NM23 nucleoside diphosphate kinase 4	0.9	0.0046
Nop10	NOP10	NOP10 ribonucleoprotein	0.5	0.011
Notch1	NOTCH1	notch 1	-0.8	4.5e-07
Notch2	NOTCH2	notch 2	-0.5	0.06
Nova1	NOVA1	neuro-oncological ventral antigen 1	-0.4	0.00013
Npc1	NPC1	Niemann-Pick disease, type C1	0.3	0.023
Npc2	NPC2	Niemann-Pick disease, type C2	0.4	0.056
Npm3	NPM3	nucleophosmin/nucleoplasmin 3	0.5	0.011
Nqo1	NQO1	NAD(P)H dehydrogenase, quinone 1	1.8	3.3e-05
Nr1d2	NR1D2	nuclear receptor subfamily 1, group D, member 2	-2.1	3.7e-14
Nr2f1	NR2F1	nuclear receptor subfamily 2, group F, member 1	-0.5	0.032
Nsdhl	NSDHL	NAD(P) dependent steroid dehydrogenase-like	0.4	0.15
Nsg1	NSG1	neuron specific gene family member 1	0.3	0.019
Nt5dc2	NT5DC2	5'-nucleotidase domain containing 2	0.4	0.00013
Ntn1	NTN1	netrin 1	-0.4	0.00015
Nubp2	NUBP2	nucleotide binding protein 2	0.6	5.4e-06
Nudt9	NUDT9	nudix (nucleoside diphosphate linked moiety X)-type motif 9	0.8	3.1e-05
Nxn	NXN	nucleoredoxin	0.5	0.001
Odc1	ODC1	ornithine decarboxylase 1	0.4	2.4e-05
Olfm2	OLFM2	olfactomedin 2	1.1	1.1e-23
Olig1	OLIG1	oligodendrocyte transcription factor 1	0.6	4.9e-10
Onecut2	ONECUT2	one cut homeobox 2	-1	0.065
P4hb	P4HB	prolyl 4-hydroxylase, beta polypeptide	0.3	0.00027
P4htm	P4HTM	prolyl 4-hydroxylase, transmembrane (endoplasmic reticulum)	2.3	0.025
Pabpc1	PABPC1	poly(A) binding protein, cytoplasmic 1	-0.3	0.13
Parl	PARL	presenilin associated, rhomboid-like	0.5	0.13
Parp1	PARP1	poly (ADP-ribose) polymerase 1	-0.3	0.0022
Pbxip1	PBXIP1	pre-B-cell leukemia homeobox interacting protein 1	-0.4	0.056
Pcdh10	PCDH10	protocadherin 10	-0.6	0.00045
Pcdh17	PCDH17	protocadherin 17	-0.5	0.072
Pcdhga2	PCDHGA2	protocadherin gamma subfamily A, 2	-0.6	0.15
Pcdhgc3	PCDHGC3	protocadherin gamma subfamily C, 3	-0.2	0.079
Pcf11	PCF11	PCF11 cleavage and polyadenylation factor subunit	0.8	0.033
Pcolce	PCOLCE	procollagen C-endopeptidase enhancer	0.9	0.046
Pcyox1l	PCYOX1L	prenylcysteine oxidase 1 like	0.6	0.0044
Pdcl3	PDCL3	phosducin-like 3	0.4	0.017
Pdia4	PDIA4	protein disulfide isomerase family A, member 4	0.4	0.00026
Pdia6	PDIA6	protein disulfide isomerase family A, member 6	0.4	0.029
Peak1	PEAK1	pseudopodium-enriched atypical kinase 1	-0.6	0.0005
Pebp1	PEBP1	phosphatidylethanolamine binding protein 1	0.4	0.00019
Pfdn6	PFDN6	prefoldin subunit 6	0.7	0.022
Pfn1	PFN1	profilin 1	0.5	4.2e-06
Pgam1	PGAM1	phosphoglycerate mutase 1 (brain)	0.4	5.6e-09
Pgd	PGD	phosphogluconate dehydrogenase	0.3	0.12
Pgk1	PGK1	phosphoglycerate kinase 1	0.3	0.00024
Phb	PHB	prohibitin	0.5	7.8e-05
Phf3	PHF3	PHD finger protein 3	-0.6	4e-05
Phf5a	PHF5A	PHD finger protein 5A	0.6	5.2e-06
Phgdh	PHGDH	phosphoglycerate dehydrogenase	0.6	5e-08
Phrf1	PHRF1	PHD and ring finger domains 1	-1	0.025
Pigs	PIGS	phosphatidylinositol glycan anchor biosynthesis, class S	0.4	0.056
Pik3c2b	PIK3C2B	phosphatidylinositol-4-phosphate 3-kinase, catalytic subunit type 2 beta	-0.6	0.14
Pim3	PIM3	Pim-3 proto-oncogene, serine/threonine kinase	0.6	0.0012
Pkm	PKM	pyruvate kinase, muscle	0.6	0.0045
Plcg2	PLCG2	phospholipase C, gamma 2 (phosphatidylinositol-specific)	-1.5	0.19
Plk2	PLK2	polo-like kinase 2	0.6	0.0035
Plod1	PLOD1	procollagen-lysine, 2-oxoglutarate 5-dioxygenase 1	0.4	0.083
Plod3	PLOD3	procollagen-lysine, 2-oxoglutarate 5-dioxygenase 3	0.6	0.025
Pltp	PLTP	phospholipid transfer protein	0.6	0.18
Plxna1	PLXNA1	plexin A1	-0.7	1.6e-05
Plxna2	PLXNA2	plexin A2	-0.9	2.7e-06
Plxna4	PLXNA4	plexin A4	-0.9	0.0031
Plxnc1	PLXNC1	plexin C1	-0.5	0.012
Plxnd1	PLXND1	plexin D1	-1.3	0.15
Polr1c	POLR1C	polymerase (RNA) I polypeptide C, 30kDa	0.4	0.0017
Polr1d	POLR1D	polymerase (RNA) I polypeptide D, 16kDa	0.4	0.075
Polr2a	POLR2A	polymerase (RNA) II (DNA directed) polypeptide A, 220kDa	-0.5	0.05
Polr2i	POLR2I	polymerase (RNA) II (DNA directed) polypeptide I, 14.5kDa	0.5	0.1
Polr2l	POLR2L	polymerase (RNA) II (DNA directed) polypeptide L, 7.6kDa	0.6	0.00066
Polr3h	POLR3H	polymerase (RNA) III (DNA directed) polypeptide H (22.9kD)	0.5	0.0031
Polr3k	POLR3K	polymerase (RNA) III (DNA directed) polypeptide K, 12.3 kDa	0.3	0.016
Ppie	PPIE	peptidylprolyl isomerase E (cyclophilin E)	0.5	0.082
Ppil1	PPIL1	peptidylprolyl isomerase (cyclophilin)-like 1	0.4	0.088
Ppm1k	PPM1K	protein phosphatase, Mg2+/Mn2+ dependent, 1K	0.5	0.078
Ppme1	PPME1	protein phosphatase methylesterase 1	0.4	0.016
Ppp1ca	PPP1CA	protein phosphatase 1, catalytic subunit, alpha isozyme	0.4	0.014
Ppp1cb	PPP1CB	protein phosphatase 1, catalytic subunit, beta isozyme	0.2	0.11
Ppp1r14b	PPP1R14B	protein phosphatase 1, regulatory (inhibitor) subunit 14B	0.4	0.0002
Ppp1r26	PPP1R26	protein phosphatase 1, regulatory subunit 26	-0.9	0.15
Ppp1r35	PPP1R35	protein phosphatase 1, regulatory subunit 35	0.6	0.12
Ppp1r3c	PPP1R3C	protein phosphatase 1, regulatory subunit 3C	0.7	4.8e-07
Ppp2r1a	PPP2R1A	protein phosphatase 2, regulatory subunit A, alpha	0.4	2e-13
Ppp2r4	PPP2R4	protein phosphatase 2A activator, regulatory subunit 4	0.3	0.025
Ppp4c	PPP4C	protein phosphatase 4, catalytic subunit	0.3	0.1
Ppp5c	PPP5C	protein phosphatase 5, catalytic subunit	0.4	0.087
Prdx1	PRDX1	peroxiredoxin 1	0.3	0.2
Prdx2	PRDX2	peroxiredoxin 2	0.5	4.3e-06
Prdx3	PRDX3	peroxiredoxin 3	0.4	0.0071
Prdx5	PRDX5	peroxiredoxin 5	0.5	5e-06
Prkca	PRKCA	protein kinase C, alpha	-0.3	0.044
Prkcb	PRKCB	protein kinase C, beta	-0.5	0.09
Prob1	PROB1	proline-rich basic protein 1	-0.9	0.15
Prps2	PRPS2	phosphoribosyl pyrophosphate synthetase 2	0.4	0.11
Prr12	PRR12	proline rich 12	-1.4	2.7e-06
Prrc2b	PRRC2B	proline-rich coiled-coil 2B	-1.4	8e-11
Prrc2c	PRRC2C	proline-rich coiled-coil 2C	-1.7	1.1e-05
Psma2	PSMA2	proteasome (prosome, macropain) subunit, alpha type, 2	0.4	0.16
Psma5	PSMA5	proteasome (prosome, macropain) subunit, alpha type, 5	0.4	0.00016
Psma6	PSMA6	proteasome (prosome, macropain) subunit, alpha type, 6	0.3	0.0028
Psmb3	PSMB3	proteasome (prosome, macropain) subunit, beta type, 3	0.4	0.022
Psmb4	PSMB4	proteasome (prosome, macropain) subunit, beta type, 4	0.5	0.00063
Psmb5	PSMB5	proteasome (prosome, macropain) subunit, beta type, 5	0.8	0.09
Psmb7	PSMB7	proteasome (prosome, macropain) subunit, beta type, 7	0.6	0.0002
Psmc5	PSMC5	proteasome (prosome, macropain) 26S subunit, ATPase, 5	0.4	0.026
Psmd13	PSMD13	proteasome (prosome, macropain) 26S subunit, non-ATPase, 13	0.8	0.00019
Psmd6	PSMD6	proteasome (prosome, macropain) 26S subunit, non-ATPase, 6	0.5	8.4e-07
Psph	PSPH	phosphoserine phosphatase	0.4	0.045
Ptbp2	PTBP2	polypyrimidine tract binding protein 2	-1.1	0.14
Ptcd2	PTCD2	pentatricopeptide repeat domain 2	0.5	0.047
Ptdss2	PTDSS2	phosphatidylserine synthase 2	0.5	0.023
Ptges2	PTGES2	prostaglandin E synthase 2	0.5	0.083
Ptgfrn	PTGFRN	prostaglandin F2 receptor inhibitor	0.7	5.3e-14
Ptprf	PTPRF	protein tyrosine phosphatase, receptor type, F	-0.8	2.3e-05
Ptprs	PTPRS	protein tyrosine phosphatase, receptor type, S	-1.1	1.8e-11
Pttg1ip	PTTG1IP	pituitary tumor-transforming 1 interacting protein	0.5	3.1e-06
Pxmp2	PXMP2	peroxisomal membrane protein 2, 22kDa	0.8	0.041
Pycr2	PYCR2	pyrroline-5-carboxylate reductase family, member 2	0.4	0.1
Qdpr	QDPR	quinoid dihydropteridine reductase	0.6	8.6e-09
Qser1	QSER1	glutamine and serine rich 1	-0.7	9e-08
R3hdm1	R3HDM1	R3H domain containing 1	-1.5	0.01
Rab1	RAB1A	RAB1A, member RAS oncogene family	0.2	0.031
Rabl6	RABL6	RAB, member RAS oncogene family-like 6	-2.1	0.18
Raph1	RAPH1	Ras association (RalGDS/AF-6) and pleckstrin homology domains 1	-0.9	0.0084
Raver2	RAVER2	ribonucleoprotein, PTB-binding 2	0.7	0.0013
Rbbp4	RBBP4	retinoblastoma binding protein 4	0.4	2.9e-09
Rbbp6	RBBP6	retinoblastoma binding protein 6	-1.1	3.9e-06
Rbm15b	RBM15B	RNA binding motif protein 15B	-0.5	0.02
Rcc2	RCC2	regulator of chromosome condensation 2	0.3	0.00024
Reep5	REEP5	receptor accessory protein 5	0.4	0.0002
Rere	RERE	arginine-glutamic acid dipeptide (RE) repeats	-0.9	0.00099
Rev3l	REV3L	REV3-like, polymerase (DNA directed), zeta, catalytic subunit	-0.6	0.012
Rfx7	RFX7	regulatory factor X, 7	-0.4	0.00035
Rgag4	RGAG4	retrotransposon gag domain containing 4	-0.8	0.09
Rheb	RHEB	Ras homolog enriched in brain	0.4	0.006
Rhot2	RHOT2	ras homolog family member T2	0.4	0.019
Rnf145	RNF145	ring finger protein 145	0.4	0.056
Rnf168	RNF168	ring finger protein 168, E3 ubiquitin protein ligase	-1.2	2.3e-07
Rnf187	RNF187	ring finger protein 187	0.5	1.2e-07
Rnf5	RNF5	ring finger protein 5, E3 ubiquitin protein ligase	0.4	0.064
Robo1	ROBO1	roundabout, axon guidance receptor, homolog 1 (Drosophila)	-0.5	0.038
Rock1	ROCK1	Rho-associated, coiled-coil containing protein kinase 1	-0.5	0.052
Rpl12	RPL12	ribosomal protein L12	0.3	0.073
Rpl13	RPL13	ribosomal protein L13	0.4	0.0017
Rpl14	RPL14	ribosomal protein L14	0.2	0.12
Rpl18	RPL18	ribosomal protein L18	0.4	0.0032
Rpl24	RPL24	ribosomal protein L24	0.3	0.0089
Rpl27	RPL27	ribosomal protein L27	0.4	5.6e-06
Rpl37a	RPL37A	ribosomal protein L37a	0.5	0.00016
Rpl39	RPL39	ribosomal protein L39	0.5	0.016
Rpl8	RPL8	ribosomal protein L8	0.5	0.00014
Rpl9	RPL9	ribosomal protein L9	0.4	0.0011
Rplp0	RPLP0	ribosomal protein, large, P0	0.4	0.0088
Rpn2	RPN2	ribophorin II	0.4	1.6e-05
Rpp25l	RPP25L	ribonuclease P/MRP 25kDa subunit-like	0.9	0.17
Rps11	RPS11	ribosomal protein S11	0.3	0.056
Rps14	RPS14	ribosomal protein S14	0.7	6.7e-31
Rps15a	RPS15A	ribosomal protein S15a	0.3	0.035
Rps18	RPS18	ribosomal protein S18	0.8	1.9e-08
Rps27l	RPS27L	ribosomal protein S27-like	0.3	0.021
Rps5	RPS5	ribosomal protein S5	0.5	0.00029
Rps8	RPS8	ribosomal protein S8	0.3	0.024
Rsf1	RSF1	remodeling and spacing factor 1	-0.5	0.0024
Rsl24d1	RSL24D1	ribosomal L24 domain containing 1	0.4	0.0026
Rtcb	RTCB	RNA 2',3'-cyclic phosphate and 5'-OH ligase	0.3	0.14
Rtn4ip1	RTN4IP1	reticulon 4 interacting protein 1	0.8	0.03
Ruvbl2	RUVBL2	RuvB-like AAA ATPase 2	0.3	0.15
Ryr3	RYR3	ryanodine receptor 3	-1.4	2.8e-08
S100a10	S100A10	S100 calcium binding protein A10	0.8	8e-14
Sac3d1	SAC3D1	SAC3 domain containing 1	0.6	0.1
Sall1	SALL1	spalt-like transcription factor 1	-0.4	0.018
Samd4b	SAMD4B	sterile alpha motif domain containing 4B	-0.4	0.19
Samm50	SAMM50	SAMM50 sorting and assembly machinery component	0.4	0.0017
Sap18	SAP18	Sin3A-associated protein, 18kDa	0.4	0.009
Sap30	SAP30	Sin3A-associated protein, 30kDa	0.4	0.069
Sar1a	SAR1A	secretion associated, Ras related GTPase 1A	0.3	0.0041
Sar1b	SAR1B	secretion associated, Ras related GTPase 1B	0.4	0.0022
Saraf	SARAF	store-operated calcium entry-associated regulatory factor	0.5	3.6e-09
Sash1	SASH1	SAM and SH3 domain containing 1	-0.4	6.4e-06
Sbno2	SBNO2	strawberry notch homolog 2 (Drosophila)	-2.1	0.026
Scaf11	SCAF11	SR-related CTD-associated factor 11	-0.6	0.038
Scd1	SCD	stearoyl-CoA desaturase (delta-9-desaturase)	1.2	4.1e-38
Scrg1	SCRG1	stimulator of chondrogenesis 1	1.5	1.2e-18
Sdc4	SDC4	syndecan 4	1.3	2.7e-10
Sdf2	SDF2	stromal cell-derived factor 2	0.6	1.4e-06
Sdf2l1	SDF2L1	stromal cell-derived factor 2-like 1	0.9	1.2e-07
Sdha	SDHA	succinate dehydrogenase complex, subunit A, flavoprotein (Fp)	0.3	3.8e-05
Sdhc	SDHC	succinate dehydrogenase complex, subunit C, integral membrane protein, 15kDa	0.4	3.1e-05
Sdk2	SDK2	sidekick cell adhesion molecule 2	-3.4	0.01
Sec11a	SEC11A	SEC11 homolog A (S. cerevisiae)	0.6	0.075
Sec13	SEC13	SEC13 homolog (S. cerevisiae)	0.3	0.16
Sec61a1	SEC61A1	Sec61 alpha 1 subunit (S. cerevisiae)	0.3	0.00086
Sec61b	SEC61B	Sec61 beta subunit	0.4	0.043
Sel1l3	SEL1L3	sel-1 suppressor of lin-12-like 3 (C. elegans)	0.6	0.027
Selenbp1	SELENBP1	selenium binding protein 1	0.7	0.13
Selk	SELK	selenoprotein K	0.3	0.002
Serinc5	SERINC5	serine incorporator 5	0.2	0.13
Serpine2	SERPINE2	serpin peptidase inhibitor, clade E (nexin, plasminogen activator inhibitor type 1), member 2	0.1	0.022
Setbp1	SETBP1	SET binding protein 1	-1.2	0.0026
Setd1a	SETD1A	SET domain containing 1A	-0.5	0.044
Setd2	SETD2	SET domain containing 2	-0.8	2e-06
Sf3b3	SF3B3	splicing factor 3b, subunit 3, 130kDa	0.3	0.15
D8Ertd82e	SGK223	homolog of rat pragma of Rnd2	-0.8	0.017
Sgsm2	SGSM2	small G protein signaling modulator 2	-0.7	0.0047
Sh3bgrl3	SH3BGRL3	SH3 domain binding glutamate-rich protein like 3	0.5	0.027
Sh3bp4	SH3BP4	SH3-domain binding protein 4	-0.2	0.12
Sh3d19	SH3D19	SH3 domain containing 19	-0.4	0.00037
Shisa3	SHISA3	shisa family member 3	1.1	0.078
Slc10a6	SLC10A6	solute carrier family 10 (sodium/bile acid cotransporter), member 6	3.3	0.14
Slc11a2	SLC11A2	solute carrier family 11 (proton-coupled divalent metal ion transporter), member 2	1	0.19
Slc12a9	SLC12A9	solute carrier family 12, member 9	0.5	0.072
Slc25a11	SLC25A11	solute carrier family 25 (mitochondrial carrier; oxoglutarate carrier), member 11	0.3	0.078
Slc25a18	SLC25A18	solute carrier family 25 (glutamate carrier), member 18	0.6	0.0025
Slc25a29	SLC25A29	solute carrier family 25 (mitochondrial carnitine/acylcarnitine carrier), member 29	0.9	0.015
Slc25a3	SLC25A3	solute carrier family 25 (mitochondrial carrier; phosphate carrier), member 3	0.5	0.00067
Slc25a33	SLC25A33	solute carrier family 25 (pyrimidine nucleotide carrier), member 33	0.7	0.057
Slc25a39	SLC25A39	solute carrier family 25, member 39	0.4	0.048
Slc25a4	SLC25A4	solute carrier family 25 (mitochondrial carrier; adenine nucleotide translocator), member 4	0.5	2.3e-06
Slc25a5	SLC25A5	solute carrier family 25 (mitochondrial carrier; adenine nucleotide translocator), member 5	0.4	2.1e-05
Slc2a1	SLC2A1	solute carrier family 2 (facilitated glucose transporter), member 1	0.6	2.2e-06
Slc35a1	SLC35A1	solute carrier family 35 (CMP-sialic acid transporter), member A1	0.5	0.0031
Slc38a2	SLC38A2	solute carrier family 38, member 2	0.5	1.3e-07
Slc39a1	SLC39A1	solute carrier family 39 (zinc transporter), member 1	0.4	1.2e-05
Slc44a5	SLC44A5	solute carrier family 44, member 5	1.1	0.11
Slc48a1	SLC48A1	solute carrier family 48 (heme transporter), member 1	1.3	0.038
Slc6a1	SLC6A1	solute carrier family 6 (neurotransmitter transporter), member 1	-1.2	0.16
Slc6a9	SLC6A9	solute carrier family 6 (neurotransmitter transporter, glycine), member 9	0.7	3.1e-06
Slc7a5	SLC7A5	solute carrier family 7 (amino acid transporter light chain, L system), member 5	0.5	0.0044
Slit3	SLIT3	slit homolog 3 (Drosophila)	1.8	0.11
Slx4	SLX4	SLX4 structure-specific endonuclease subunit	-1.6	0.12
Smim7	SMIM7	small integral membrane protein 7	0.4	0.0033
Snd1	SND1	staphylococcal nuclease and tudor domain containing 1	0.4	0.052
Sned1	SNED1	sushi, nidogen and EGF-like domains 1	-1.3	0.022
Snrnp25	SNRNP25	small nuclear ribonucleoprotein 25kDa (U11/U12)	0.6	0.11
Snrnp40	SNRNP40	small nuclear ribonucleoprotein 40kDa (U5)	0.3	0.13
Snrpb	SNRPB	small nuclear ribonucleoprotein polypeptides B and B1	0.6	6.7e-07
Snrpd2	SNRPD2	small nuclear ribonucleoprotein D2 polypeptide 16.5kDa	0.4	0.02
Snx17	SNX17	sorting nexin 17	0.3	0.13
Sobp	SOBP	sine oculis binding protein homolog (Drosophila)	-1.4	0.0083
Soga1	SOGA1	suppressor of glucose, autophagy associated 1	-1.3	5.3e-26
Son	SON	SON DNA binding protein	-0.4	0.18
Sox11	SOX11	SRY (sex determining region Y)-box 11	-0.4	0.014
Sox4	SOX4	SRY (sex determining region Y)-box 4	-0.4	0.0019
Sox6	SOX6	SRY (sex determining region Y)-box 6	-2.3	0.12
Sox9	SOX9	SRY (sex determining region Y)-box 9	-0.5	0.0079
Spcs2	SPCS2	signal peptidase complex subunit 2 homolog (S. cerevisiae)	0.3	0.16
Specc1	SPECC1	sperm antigen with calponin homology and coiled-coil domains 1	-2.7	0.012
Spock2	SPOCK2	sparc/osteonectin, cwcv and kazal-like domains proteoglycan (testican) 2	0.8	0.079
Spry4	SPRY4	sprouty homolog 4 (Drosophila)	0.7	0.19
Spryd4	SPRYD4	SPRY domain containing 4	0.7	0.1
Sptbn1	SPTBN1	spectrin, beta, non-erythrocytic 1	-1	3.8e-15
Sptbn2	SPTBN2	spectrin, beta, non-erythrocytic 2	-1.2	0.0061
Sptssa	SPTSSA	serine palmitoyltransferase, small subunit A	0.6	8e-08
Srcap	SRCAP	Snf2-related CREBBP activator protein	-0.9	1.4e-06
Srcin1	SRCIN1	SRC kinase signaling inhibitor 1	-1.7	0.0024
Srgap3	SRGAP3	SLIT-ROBO Rho GTPase activating protein 3	-0.6	6.7e-06
Srm	SRM	spermidine synthase	0.6	4.5e-06
Srpr	SRPR	signal recognition particle receptor (docking protein)	0.3	0.035
Srxn1	SRXN1	sulfiredoxin 1	1	0.019
Deb1	SS18L2	synovial sarcoma translocation gene on chromosome 18-like 2	0.5	0.012
Ssr3	SSR3	signal sequence receptor, gamma (translocon-associated protein gamma)	0.2	0.004
Star	STAR	steroidogenic acute regulatory protein	-0.9	0.037
Stard9	STARD9	StAR-related lipid transfer (START) domain containing 9	-2.2	0.18
Stmn3	STMN3	stathmin-like 3	0.4	0.12
Ston2	STON2	stonin 2	-1.2	2e-11
Stub1	STUB1	STIP1 homology and U-box containing protein 1, E3 ubiquitin protein ligase	0.4	0.15
Sub1	SUB1	SUB1 homolog (S. cerevisiae)	0.3	0.033
Suco	SUCO	SUN domain containing ossification factor	-0.4	0.036
Supt6	SUPT6H	suppressor of Ty 6 homolog (S. cerevisiae)	-0.7	5.4e-10
Surf4	SURF4	surfeit 4	0.3	0.0014
Syne1	SYNE1	spectrin repeat containing, nuclear envelope 1	-2.2	2.6e-09
Syne2	SYNE2	spectrin repeat containing, nuclear envelope 2	-3	8.4e-12
Synrg	SYNRG	synergin, gamma	-0.4	0.17
Tab2	TAB2	TGF-beta activated kinase 1/MAP3K7 binding protein 2	-0.3	0.088
Tagln2	TAGLN2	transgelin 2	0.3	0.13
Taok1	TAOK1	TAO kinase 1	-0.4	0.0035
Tbcc	TBCC	tubulin folding cofactor C	0.5	0.15
Tbcd	TBCD	tubulin folding cofactor D	0.3	0.15
Tef	TEF	thyrotrophic embryonic factor	-1.1	0.16
Ten1	TEN1	TEN1 CST complex subunit	0.5	0.077
Tia1	TIA1	TIA1 cytotoxic granule-associated RNA binding protein	-0.7	0.13
Timm10	TIMM10	translocase of inner mitochondrial membrane 10 homolog (yeast)	0.4	0.14
Timm13	TIMM13	translocase of inner mitochondrial membrane 13 homolog (yeast)	0.6	5.7e-07
Timm8a1	TIMM8A	translocase of inner mitochondrial membrane 8 homolog A (yeast)	0.4	0.052
Timp4	TIMP4	TIMP metallopeptidase inhibitor 4	1	5e-09
Tln1	TLN1	talin 1	-1.6	9.5e-14
Tm2d2	TM2D2	TM2 domain containing 2	0.4	0.13
Tmed3	TMED3	transmembrane emp24 protein transport domain containing 3	0.6	0.015
Tmed4	TMED4	transmembrane emp24 protein transport domain containing 4	0.4	0.0041
Tmem101	TMEM101	transmembrane protein 101	0.5	0.0026
Tmem109	TMEM109	transmembrane protein 109	0.8	0.00032
Tmem128	TMEM128	transmembrane protein 128	0.5	0.17
Tmem131	TMEM131	transmembrane protein 131	-0.6	0.16
Tmem135	TMEM135	transmembrane protein 135	0.5	0.084
Tmem151b	TMEM151B	transmembrane protein 151B	-0.5	0.17
Tmem160	TMEM160	transmembrane protein 160	0.6	0.082
Tmem179	TMEM179	transmembrane protein 179	2.2	0.057
Tmem208	TMEM208	transmembrane protein 208	0.7	4.2e-05
Tmem229a	TMEM229A	transmembrane protein 229A	0.5	0.0059
Tmem256	TMEM256	transmembrane protein 256	0.6	4.3e-06
Tmem35	TMEM35	transmembrane protein 35	0.4	0.02
Tmem43	TMEM43	transmembrane protein 43	0.4	0.033
Tmem50b	TMEM50B	transmembrane protein 50B	0.5	0.0017
Tmem55a	TMEM55A	transmembrane protein 55A	0.4	0.012
Tmem59	TMEM59	transmembrane protein 59	0.4	0.016
Tmem97	TMEM97	transmembrane protein 97	0.7	0.00022
Tnfrsf1a	TNFRSF1A	tumor necrosis factor receptor superfamily, member 1A	0.5	0.018
Tnr	TNR	tenascin R	-1	9.7e-15
Tnrc18	TNRC18	trinucleotide repeat containing 18	-1.2	0.00017
Tob2	TOB2	transducer of ERBB2, 2	0.5	0.16
Tollip	TOLLIP	toll interacting protein	0.4	0.0022
Tpi1	TPI1	triosephosphate isomerase 1	0.3	0.00023
Tpr	TPR	translocated promoter region, nuclear basket protein	-1.5	1.6e-13
Tra2a	TRA2A	transformer 2 alpha homolog (Drosophila)	-0.8	0.015
Triap1	TRIAP1	TP53 regulated inhibitor of apoptosis 1	0.5	0.08
Tril	TRIL	TLR4 interactor with leucine-rich repeats	-0.4	0.02
Trim35	TRIM35	tripartite motif containing 35	0.4	0.002
Trim67	TRIM67	tripartite motif containing 67	-0.7	0.00068
Trio	TRIO	trio Rho guanine nucleotide exchange factor	-1.6	1.1e-09
Trmt10b	TRMT10B	tRNA methyltransferase 10 homolog B (S. cerevisiae)	0.6	0.15
Trove2	TROVE2	TROVE domain family, member 2	-0.3	0.16
Trrap	TRRAP	transformation/transcription domain-associated protein	-1	6.6e-07
Tsc22d1	TSC22D1	TSC22 domain family, member 1	-0.7	0.0094
Tsc22d3	TSC22D3	TSC22 domain family, member 3	3	0.0081
Tsc22d4	TSC22D4	TSC22 domain family, member 4	0.6	0.00073
Tsn	TSN	translin	0.3	0.017
Tspan13	TSPAN13	tetraspanin 13	0.4	0.13
Tspan3	TSPAN3	tetraspanin 3	0.3	0.00037
Tspan31	TSPAN31	tetraspanin 31	0.4	0.00034
Ttbk1	TTBK1	tau tubulin kinase 1	-1.1	0.0026
Ttc17	TTC17	tetratricopeptide repeat domain 17	-0.5	0.091
Ttc28	TTC28	tetratricopeptide repeat domain 28	-1.7	4.6e-12
Ttll12	TTLL12	tubulin tyrosine ligase-like family, member 12	2.9	0.16
Tub	TUB	tubby bipartite transcription factor	-0.3	0.0077
Tuba1a	TUBA1A	tubulin, alpha 1a	0.3	0.036
Tuba1b	TUBA1B	tubulin, alpha 1b	0.6	0.0041
Tuba1c	TUBA1C	tubulin, alpha 1c	0.4	0.0027
Tubb5	TUBB	tubulin, beta class I	0.3	0.005
Tubb2a	TUBB2A	tubulin, beta 2A class IIa	0.5	2.9e-11
Txlnb	TXLNB	taxilin beta	-1.9	0.024
Txnl1	TXNL1	thioredoxin-like 1	0.5	0.17
Tyw5	TYW5	tRNA-yW synthesizing protein 5	2.9	0.16
Ubac2	UBAC2	UBA domain containing 2	0.3	0.18
Ubald2	UBALD2	UBA-like domain containing 2	0.4	0.11
Ube2g2	UBE2G2	ubiquitin-conjugating enzyme E2G 2	0.5	0.024
Ubfd1	UBFD1	ubiquitin family domain containing 1	0.4	0.017
Ubl5	UBL5	ubiquitin-like 5	0.5	0.00099
Ubr4	UBR4	ubiquitin protein ligase E3 component n-recognin 4	-1.5	0.00099
Ubr7	UBR7	ubiquitin protein ligase E3 component n-recognin 7 (putative)	0.4	0.022
Ubxn4	UBXN4	UBX domain protein 4	-0.4	0.14
Ucp2	UCP2	uncoupling protein 2 (mitochondrial, proton carrier)	0.7	0.11
Uhrf1bp1	UHRF1BP1	UHRF1 binding protein 1	-0.4	0.037
Unc80	UNC80	unc-80 homolog (C. elegans)	-1.6	2.6e-06
Uqcc2	UQCC2	ubiquinol-cytochrome c reductase complex assembly factor 2	0.4	0.083
Uqcr10	UQCR10	ubiquinol-cytochrome c reductase, complex III subunit X	0.6	1.5e-07
Uqcrc1	UQCRC1	ubiquinol-cytochrome c reductase core protein I	0.4	0.052
Usp34	USP34	ubiquitin specific peptidase 34	-0.5	0.037
Usp54	USP54	ubiquitin specific peptidase 54	0.4	0.12
Utp14a	UTP14A	UTP14, U3 small nucleolar ribonucleoprotein, homolog A (yeast)	-0.7	0.026
Utrn	UTRN	utrophin	-0.9	2.1e-05
Vash1	VASH1	vasohibin 1	0.3	0.035
Vcam1	VCAM1	vascular cell adhesion molecule 1	-0.8	0.013
Vdac1	VDAC1	voltage-dependent anion channel 1	0.3	0.00037
Vdac2	VDAC2	voltage-dependent anion channel 2	0.4	2e-07
Vim	VIM	vimentin	0.2	0.0046
Vkorc1	VKORC1	vitamin K epoxide reductase complex, subunit 1	0.7	0.0017
Vps13b	VPS13B	vacuolar protein sorting 13 homolog B (yeast)	-0.4	0.054
Vps37b	VPS37B	vacuolar protein sorting 37 homolog B (S. cerevisiae)	-0.3	0.12
Wasf1	WASF1	WAS protein family, member 1	-0.3	0.088
Wbp2	WBP2	WW domain binding protein 2	0.4	0.012
Wdfy3	WDFY3	WD repeat and FYVE domain containing 3	-0.9	2.9e-06
Wdr26	WDR26	WD repeat domain 26	-0.3	0.11
Wdr46	WDR46	WD repeat domain 46	0.4	0.0045
Wfs1	WFS1	Wolfram syndrome 1 (wolframin)	0.6	0.11
Wipf2	WIPF2	WAS/WASL interacting protein family, member 2	-0.7	0.012
Wscd1	WSCD1	WSC domain containing 1	-0.9	0.032
Wtap	WTAP	Wilms tumor 1 associated protein	-3.1	0.044
Wwc2	WWC2	WW and C2 domain containing 2	-0.4	0.16
Yif1a	YIF1A	Yip1 interacting factor homolog A (S. cerevisiae)	0.6	0.0018
Yipf3	YIPF3	Yip1 domain family, member 3	0.4	0.00014
Ylpm1	YLPM1	YLP motif containing 1	-0.9	4.6e-05
Ypel4	YPEL4	yippee-like 4 (Drosophila)	-1.1	0.15
Ythdc1	YTHDC1	YTH domain containing 1	-0.8	0.017
Yy1	YY1	YY1 transcription factor	-0.4	0.025
Zbed6	ZBED6	zinc finger, BED-type containing 6	-0.4	0.043
Zc3h7b	ZC3H7B	zinc finger CCCH-type containing 7B	-0.4	0.024
Zcchc14	ZCCHC14	zinc finger, CCHC domain containing 14	-0.4	0.18
Zfc3h1	ZFC3H1	zinc finger, C3H1-type containing	-0.6	0.032
Zfhx2	ZFHX2	zinc finger homeobox 2	-1.2	0.01
Zfhx3	ZFHX3	zinc finger homeobox 3	-1.8	0.0019
Zfhx4	ZFHX4	zinc finger homeobox 4	-1.2	1.1e-08
Zkscan3	ZKSCAN3	zinc finger with KRAB and SCAN domains 3	-2	1.3e-10
Zfp282	ZNF282	zinc finger protein 282	-0.5	0.11
Zfp316	ZNF316	zinc finger protein 316	-0.7	0.0034
Zfp334	ZNF334	zinc finger protein 334	-0.3	0.16
Zfp423	ZNF423	zinc finger protein 423	-1.1	2.2e-06
Zfp462	ZNF462	zinc finger protein 462	-0.4	0.073
Zfp488	ZNF488	zinc finger protein 488	-0.5	0.048
Zfp592	ZNF592	zinc finger protein 592	-0.5	0.18
Zfp609	ZNF609	zinc finger protein 609	-1.2	3.7e-10
Zfml	ZNF638	zinc finger protein 638	-0.6	0.014
Zfp706	ZNF706	zinc finger protein 706	0.3	0.0096
Zfp738	ZNF729	zinc finger protein 729	-0.6	0.12
Zzef1	ZZEF1	zinc finger, ZZ-type with EF-hand domain 1	-0.7	0.026
