# Supplementary material for: Activation of Sterol Regulatory Element Binding Factors by Fenofibrate and Gemfibrozil Stimulates Myelination in Zebrafish
Source: Front Pharmacol. 2016 Jul 11;7:206. doi: 10.3389/fphar.2016.00206 (PMC4939524; doi:10.3389/fphar.2016.00206)
Supplement: Supplementary file 5 [file Table_2.XLSX]

## Sheet: list
Table S2 DEGs common to mEpiSC-OPCs treated with miconazole and clobetasol
				miconazole		clobetasol
Time	Mm symbol	Hs symbol	gene name	log (drug/control)	FDR	log (drug/control)	FDR
2 h	Atrx	ATRX	alpha thalassemia/mental retardation syndrome X-linked	-0.624403	0.0212292	-0.53268	0.139393
2 h	Hmgcr	HMGCR	3-hydroxy-3-methylglutaryl-CoA reductase	0.327151	9.04911e-06	0.408266	0.0243487
2 h	Insig1	INSIG1	insulin induced gene 1	0.326805	5.04856e-15	0.34108	0.0613273
2 h	Rev3l	REV3L	REV3-like, polymerase (DNA directed), zeta, catalytic subunit	-0.491061	0.00870244	-0.545966	0.0307751
2 h	Scd1	SCD	stearoyl-CoA desaturase (delta-9-desaturase)	0.312447	4.05414e-08	0.423499	0.114491
6 h	Aacs	AACS	acetoacetyl-CoA synthetase	0.66792	2.10485e-05	0.70296	1.45218e-06
6 h	Acaca	ACACA	acetyl-CoA carboxylase alpha	0.352079	0.0502559	0.56315	8.53406e-06
6 h	Acss2	ACSS2	acyl-CoA synthetase short-chain family member 2	0.740192	2.30342e-07	1.12846	1.41419e-12
6 h	0610007P14Rik	C14orf1	chromosome 14 open reading frame 1	0.518429	1.09251e-06	0.533702	0.0001338
6 h	Cyp51	CYP51A1	cytochrome P450, family 51, subfamily A, polypeptide 1	0.699756	2.56763e-53	0.429469	4.43212e-08
6 h	Dhcr7	DHCR7	7-dehydrocholesterol reductase	0.551677	0.0137772	0.459887	0.186317
6 h	Elovl5	ELOVL5	ELOVL fatty acid elongase 5	0.334307	0.0899046	0.47878	0.000285489
6 h	Fads2	FADS2	fatty acid desaturase 2	0.419426	0.000824378	0.39994	0.00242273
6 h	Fdft1	FDFT1	farnesyl-diphosphate farnesyltransferase 1	0.723198	3.78502e-14	0.462665	3.25962e-05
6 h	Glul	GLUL	glutamate-ammonia ligase	0.214969	0.103557	1.26947	2.6698e-60
6 h	Hmgcr	HMGCR	3-hydroxy-3-methylglutaryl-CoA reductase	0.560759	4.38584e-15	0.386581	0.00232576
6 h	Idi1	IDI1	isopentenyl-diphosphate delta isomerase 1	0.436633	2.18027e-13	0.530564	0.000192285
6 h	Insig1	INSIG1	insulin induced gene 1	0.76293	1.61719e-16	0.680358	1.68731e-14
6 h	Msmo1	MSMO1	methylsterol monooxygenase 1	0.686412	3.31928e-15	0.463367	0.00197952
6 h	Nsdhl	NSDHL	NAD(P) dependent steroid dehydrogenase-like	0.629496	3.61234e-13	0.525412	1.33201e-06
6 h	Ppp1r3c	PPP1R3C	protein phosphatase 1, regulatory subunit 3C	0.454684	0.000824378	0.612581	0.000137771
6 h	Prune2	PRUNE2	prune homolog 2 (Drosophila)	0.624088	0.0549423	0.881664	0.000117776
6 h	Scd1	SCD	stearoyl-CoA desaturase (delta-9-desaturase)	0.591772	0.00423804	0.99033	4.34015e-12
6 h	Stard4	STARD4	StAR-related lipid transfer (START) domain containing 4	0.525826	3.38555e-06	0.367795	0.101596
6 h	Abca1	ABCA1	ATP-binding cassette, sub-family A (ABC1), member 1	-1.02153	0.0181375	1.73792	1.51376e-14
12 h	Aacs	AACS	acetoacetyl-CoA synthetase	1.06093	1.07803e-17	0.638097	8.01169e-11
12 h	Acss2	ACSS2	acyl-CoA synthetase short-chain family member 2	0.78551	0.027026	0.670371	0.0271357
12 h	Arf3	ARF3	ADP-ribosylation factor 3	0.314091	0.071462	0.50738	4.65453e-10
12 h	Arl2bp	ARL2BP	ADP-ribosylation factor-like 2 binding protein	-2.46932	6.38749e-21	-1.0437	5.69231e-05
12 h	Atp6v0c	ATP6V0C	ATPase, H+ transporting, lysosomal 16kDa, V0 subunit c	0.545014	0.00355818	0.804875	5.31056e-10
12 h	Aurkb	AURKB	aurora kinase B	0.74708	0.0166159	0.601396	0.0642088
12 h	0610007P14Rik	C14orf1	chromosome 14 open reading frame 1	0.729069	6.17014e-09	0.654328	3.21198e-07
12 h	Gm14137	C15orf62	chromosome 15 open reading frame 62	2.89384	0.0944921	2.73294	0.0502741
12 h	Cct3	CCT3	chaperonin containing TCP1, subunit 3 (gamma)	0.604814	0.0530031	0.67254	0.00589639
12 h	Cfl1	CFL1	cofilin 1 (non-muscle)	0.176377	0.0705036	0.415578	3.80403e-10
12 h	Cs	CS	citrate synthase	0.246734	0.00666155	0.429261	2.80693e-10
12 h	Cyp51	CYP51A1	cytochrome P450, family 51, subfamily A, polypeptide 1	0.911937	1.23341e-42	0.262898	0.0570795
12 h	Dck	DCK	deoxycytidine kinase	0.538746	0.00138017	0.594542	7.81782e-05
12 h	Ddb1	DDB1	damage-specific DNA binding protein 1, 127kDa	0.175937	0.0153442	0.131912	0.0816614
12 h	Dhcr24	DHCR24	24-dehydrocholesterol reductase	0.892086	6.60771e-29	0.354796	0.000526976
12 h	Dhcr7	DHCR7	7-dehydrocholesterol reductase	1.20955	1.1902e-25	0.55183	0.000189452
12 h	Dpysl2	DPYSL2	dihydropyrimidinase-like 2	0.550302	0.000294738	0.446445	0.00136896
12 h	Elovl5	ELOVL5	ELOVL fatty acid elongase 5	0.361671	0.0107711	0.588183	1.67899e-09
12 h	Fads1	FADS1	fatty acid desaturase 1	0.527899	7.24935e-14	0.431573	2.88625e-09
12 h	Fads2	FADS2	fatty acid desaturase 2	0.399508	0.000118517	0.573261	8.31177e-12
12 h	Fbl	FBL	fibrillarin	0.272717	0.1602	0.429056	7.81782e-05
12 h	Galk1	GALK1	galactokinase 1	0.517769	0.193076	0.436284	0.182755
12 h	Hsd17b7	HSD17B7	hydroxysteroid (17-beta) dehydrogenase 7	0.975153	6.84579e-12	0.411057	0.111342
12 h	Insig1	INSIG1	insulin induced gene 1	1.14079	1.2478e-55	0.610323	1.26952e-05
12 h	Msmo1	MSMO1	methylsterol monooxygenase 1	1.04155	6.10418e-34	0.434276	0.000108878
12 h	Ncln	NCLN	nicalin	0.429297	0.175814	0.347011	0.119898
12 h	Nsdhl	NSDHL	NAD(P) dependent steroid dehydrogenase-like	0.958323	1.32857e-29	0.368974	0.147417
12 h	Nubp2	NUBP2	nucleotide binding protein 2	0.39871	0.171865	0.615958	5.37366e-06
12 h	Pcyox1l	PCYOX1L	prenylcysteine oxidase 1 like	0.616746	0.071462	0.631239	0.00435836
12 h	Pgam1	PGAM1	phosphoglycerate mutase 1 (brain)	0.253451	0.0308609	0.431888	5.63666e-09
12 h	Phb	PHB	prohibitin	0.383319	0.0733599	0.45822	7.81782e-05
12 h	Pkm	PKM	pyruvate kinase, muscle	0.509716	0.183057	0.57806	0.00448482
12 h	Plod3	PLOD3	procollagen-lysine, 2-oxoglutarate 5-dioxygenase 3	0.694726	0.0308609	0.632955	0.0249562
12 h	Ppp2r1a	PPP2R1A	protein phosphatase 2, regulatory subunit A, alpha	0.273672	5.21792e-06	0.417646	1.99535e-13
12 h	Psma5	PSMA5	proteasome (prosome, macropain) subunit, alpha type, 5	0.290509	0.171978	0.416026	0.00015536
12 h	Qdpr	QDPR	quinoid dihydropteridine reductase	0.473531	0.000555389	0.630868	8.63201e-09
12 h	Rbbp4	RBBP4	retinoblastoma binding protein 4	0.326041	8.2888e-05	0.380171	2.88625e-09
12 h	Rcc2	RCC2	regulator of chromosome condensation 2	0.302724	0.122666	0.271535	0.000235311
12 h	Rps14	RPS14	ribosomal protein S14	0.575051	2.31227e-09	0.731782	6.70638e-31
12 h	Rps18	RPS18	ribosomal protein S18	0.7577	1.92059e-08	0.791387	1.86175e-08
12 h	Scd1	SCD	stearoyl-CoA desaturase (delta-9-desaturase)	0.99328	3.26248e-24	1.20431	4.06242e-38
12 h	Sdf2	SDF2	stromal cell-derived factor 2	0.451736	0.0176598	0.629193	1.39214e-06
12 h	Sdha	SDHA	succinate dehydrogenase complex, subunit A, flavoprotein (Fp)	0.216214	0.196743	0.297409	3.79857e-05
12 h	Specc1	SPECC1	sperm antigen with calponin homology and coiled-coil domains 1	-5.01582	0.000412893	-2.74526	0.0116868
12 h	Tmem97	TMEM97	transmembrane protein 97	0.677347	0.00244118	0.654532	0.000223035
12 h	Trim35	TRIM35	tripartite motif containing 35	0.333116	0.0956737	0.358573	0.00200968
12 h	Tuba1b	TUBA1B	tubulin, alpha 1b	0.663523	7.63828e-07	0.6443	0.00406485
12 h	Tuba1c	TUBA1C	tubulin, alpha 1c	0.424048	0.00431381	0.358663	0.0026653
12 h	Tubb5	TUBB	tubulin, beta class I	0.270436	0.00322811	0.309014	0.00498665
12 h	Vash1	VASH1	vasohibin 1	0.311882	0.0037267	0.275741	0.0350488
12 h	Wscd1	WSCD1	WSC domain containing 1	-1.21868	0.0104031	-0.902675	0.0323891
12 h	Wtap	WTAP	Wilms tumor 1 associated protein	-4.48504	0.0470474	-3.14312	0.0441563
12 h	Abca1	ABCA1	ATP-binding cassette, sub-family A (ABC1), member 1	-1.25047	3.10969e-13	0.744019	1.65634e-07
