# Supplementary material for: Activation of Sterol Regulatory Element Binding Factors by Fenofibrate and Gemfibrozil Stimulates Myelination in Zebrafish
Source: Front Pharmacol. 2016 Jul 11;7:206. doi: 10.3389/fphar.2016.00206 (PMC4939524; doi:10.3389/fphar.2016.00206)
Supplement: Supplementary file 6 [file Table_3.XLSX]

## Sheet: 6h
Table S3-1 Biological processes significantly enriched in the DEGs common to mEpiSC-OPCs treated with miconazole and clobetasol for 6 h
Biological processes	P value	Associated Genes Found	Group
sterol biosynthetic process	7.8e-17	C14orf1, CYP51A1, DHCR7, FDFT1, HMGCR, IDI1, INSIG1, MSMO1, NSDHL	1
cholesterol biosynthetic process	9.3e-15	CYP51A1, DHCR7, FDFT1, HMGCR, IDI1, INSIG1, MSMO1, NSDHL	1
secondary alcohol biosynthetic process	9.3e-15	CYP51A1, DHCR7, FDFT1, HMGCR, IDI1, INSIG1, MSMO1, NSDHL	1
sterol metabolic process	2.9e-13	C14orf1, CYP51A1, DHCR7, FDFT1, HMGCR, IDI1, INSIG1, MSMO1, NSDHL	1
steroid biosynthetic process	7e-13	C14orf1, CYP51A1, DHCR7, FDFT1, HMGCR, IDI1, INSIG1, MSMO1, NSDHL	1
alcohol biosynthetic process	9.9e-13	C14orf1, CYP51A1, DHCR7, FDFT1, HMGCR, IDI1, INSIG1, MSMO1, NSDHL	1
cholesterol metabolic process	9.5e-12	CYP51A1, DHCR7, FDFT1, HMGCR, IDI1, INSIG1, MSMO1, NSDHL	1
secondary alcohol metabolic process	1e-11	CYP51A1, DHCR7, FDFT1, HMGCR, IDI1, INSIG1, MSMO1, NSDHL	1
fatty acid biosynthetic process	2.4e-09	ACACA, ACSS2, ELOVL5, FADS2, INSIG1, MSMO1, SCD	2
thioester biosynthetic process	6.2e-06	ACACA, ACSS2, ELOVL5, SCD	2
acyl-CoA biosynthetic process	6.2e-06	ACACA, ACSS2, ELOVL5, SCD	2
acyl-CoA metabolic process	2.4e-05	ACACA, ACSS2, ELOVL5, SCD	2
thioester metabolic process	2.4e-05	ACACA, ACSS2, ELOVL5, SCD	2
fatty-acyl-CoA metabolic process	4.8e-05	ACACA, ELOVL5, SCD	2
long-chain fatty-acyl-CoA metabolic process	4.9e-05	ACACA, ELOVL5, SCD	2
fatty-acyl-CoA biosynthetic process	5.7e-05	ACACA, ELOVL5, SCD	2
long-chain fatty-acyl-CoA biosynthetic process	6.2e-05	ACACA, ELOVL5, SCD	2
unsaturated fatty acid biosynthetic process	7.4e-05	ELOVL5, FADS2, SCD	2
isoprenoid biosynthetic process	2.1e-05	FDFT1, HMGCR, IDI1	3

## Sheet: 12h
Table S3-2 Biological processes significantly enriched in the DEGs common to mEpiSC-OPCs treated with miconazole and clobetasol for 12 h
Biological processes	P value	Associated Genes Found	Group
sterol biosynthetic process	1.6755e-10	C14orf1, CYP51A1, DHCR24, DHCR7, HSD17B7, INSIG1, MSMO1, NSDHL	1
cholesterol biosynthetic process	4.82218e-09	CYP51A1, DHCR24, DHCR7, HSD17B7, INSIG1, MSMO1, NSDHL	1
secondary alcohol biosynthetic process	4.82218e-09	CYP51A1, DHCR24, DHCR7, HSD17B7, INSIG1, MSMO1, NSDHL	1
sterol metabolic process	2.04721e-07	C14orf1, CYP51A1, DHCR24, DHCR7, HSD17B7, INSIG1, MSMO1, NSDHL	1
steroid biosynthetic process	4.24627e-07	C14orf1, CYP51A1, DHCR24, DHCR7, HSD17B7, INSIG1, MSMO1, NSDHL	1
alcohol biosynthetic process	5.70107e-07	C14orf1, CYP51A1, DHCR24, DHCR7, HSD17B7, INSIG1, MSMO1, NSDHL	1
cholesterol metabolic process	1.71365e-06	CYP51A1, DHCR24, DHCR7, HSD17B7, INSIG1, MSMO1, NSDHL	1
secondary alcohol metabolic process	1.82816e-06	CYP51A1, DHCR24, DHCR7, HSD17B7, INSIG1, MSMO1, NSDHL	1
fatty acid biosynthetic process	4.78089e-06	ACSS2, ELOVL5, FADS1, FADS2, INSIG1, MSMO1, SCD	2
linoleic acid metabolic process	8.21141e-05	ELOVL5, FADS1, FADS2	2
alpha-linolenic acid metabolic process	9.10442e-05	ELOVL5, FADS1, FADS2	2
unsaturated fatty acid biosynthetic process	0.00035796	ELOVL5, FADS1, FADS2, SCD	2
thioester biosynthetic process	0.00205465	ACSS2, ELOVL5, SCD	2
acyl-CoA biosynthetic process	0.00205465	ACSS2, ELOVL5, SCD	2
'de novo' posttranslational protein folding	0.000123801	CCT3, TUBA1B, TUBA1C, TUBB	3
'de novo' protein folding	0.000153124	CCT3, TUBA1B, TUBA1C, TUBB	3
glycolytic process through fructose-6-phosphate	0.000868953	GALK1, PGAM1, PKM	4
glycolytic process through glucose-6-phosphate	0.000868953	GALK1, PGAM1, PKM	4
monosaccharide catabolic process	0.00137582	GALK1, PGAM1, PKM	4
hexose catabolic process	0.00256884	GALK1, PGAM1, PKM	4
