# Supplementary material for: Activation of Sterol Regulatory Element Binding Factors by Fenofibrate and Gemfibrozil Stimulates Myelination in Zebrafish
Source: Front Pharmacol. 2016 Jul 11;7:206. doi: 10.3389/fphar.2016.00206 (PMC4939524; doi:10.3389/fphar.2016.00206)
Supplement: Supplementary file 7 [file Table_4.XLSX]

## Sheet: 6h
Table S4-1 TFs potentially regulating DEGs common to mEpiSC-OPCs treated with miconazole and clobetasol for 6 h
ClusterCode	TF	Track id	NES	Target genes
T1	SREBF1	wgEncodeSydhTfbsHepg2Srebp1InslnStdPk.narrowPeak.gz	14.4058	SCD,ACSS2,STARD4,FDFT1,ELOVL5,CYP51A1,HMGCR,ACACA,IDI1,FADS2,NSDHL,DHCR7
T1	SREBF1	wgEncodeSydhTfbsHepg2Srebp1PravastStdPk.narrowPeak.gz	11.2518	IDI1,NSDHL,FDFT1,HMGCR,DHCR7,STARD4,CYP51A1,SCD,ACSS2
T2	SREBF2	wgEncodeSydhTfbsHepg2Srebp2PravastStdPk.narrowPeak.gz	11.313	HMGCR,FDFT1,IDI1,CYP51A1,DHCR7,STARD4,ACACA,SCD,ACSS2
T2	SREBF2	wgEncodeSydhTfbsGm12878Srebp2IggrabPk.narrowPeak.gz	7.6816	FDFT1,HMGCR,IDI1,ELOVL5,STARD4,CYP51A1,SCD,INSIG1

## Sheet: 12h
Table S4-2 TFs potentially regulating DEGs common to mEpiSC-OPCs treated with miconazole and clobetasol for 12 h
ClusterCode	TF	Track id	NES	Target genes
T1	SREBF1	wgEncodeSydhTfbsHepg2Srebp1InslnStdPk.narrowPeak.gz	8.2503	SCD,HSD17B7,ACSS2,DHCR24,ELOVL5,CYP51A1,FADS2,NSDHL,DHCR7,FADS1,TMEM97,DPYSL2
T2	SREBF2	wgEncodeSydhTfbsHepg2Srebp2PravastStdPk.narrowPeak.gz	5.66585	TMEM97,CYP51A1,DHCR7,HSD17B7,SCD,DHCR24,ACSS2,NCLN
T3	TP53	lcbTfbs_mcf7_p53	5.20302	TUBB,TUBA1B,RPS14,CFL1,RPS18,PHB,PGAM1,FBL,TUBA1C
