# Supplementary material for: Activation of Sterol Regulatory Element Binding Factors by Fenofibrate and Gemfibrozil Stimulates Myelination in Zebrafish
Source: Front Pharmacol. 2016 Jul 11;7:206. doi: 10.3389/fphar.2016.00206 (PMC4939524; doi:10.3389/fphar.2016.00206)
Supplement: Supplementary file 8 [file Table_5.XLSX]

## Sheet: SCD
Table S5-1 Chemicals that increase expression of SCD
Chemical Name
2-(4-morpholinyl)-8-phenyl-4H-1-benzopyran-4-one
2-amino-1-methyl-6-phenylimidazo(4,5-b)pyridine
2,2',4,4'-tetrabromodiphenyl ether
2,6-dinitrotoluene
3,4-dichloroaniline
9,10-Dimethyl-1,2-benzanthracene
Amiodarone
Amitriptyline
anthra(1,9-cd)pyrazol-6(2H)-one
Arachidonic Acid
BEP protocol
bexarotene
Bezafibrate
Bupropion
Cadmium
Cadmium Chloride
Carcinogens
Chloroprene
Chlorpyrifos
Cholesterol
Citalopram
Clofibrate
Clomipramine
Clozapine
cobaltous chloride
Coumestrol
cupric chloride
Dibutyl Phthalate
Dietary Fats
diisodecyl phthalate
Diuron
epigallocatechin gallate
Estradiol
Fenofibrate
fipronil
Fluorouracil
Fluoxetine
Fructose
gemcitabine
Genistein
Glucose
halofuginone
Haloperidol
Hydrogen Peroxide
Imipramine
Indomethacin
Isoflavones
LG 100268
Linoleic Acid
Linoleic Acids, Conjugated
Methotrexate
mirtazapine
mono-(2-ethylhexyl)phthalate
N-(4-bromo-2-fluorophenyl)-6-methoxy-7-((1-methylpiperidin-4-yl)methoxy)quinazolin-4-amine
Nanotubes, Carbon
Nickel
Nicotine
paclobutrazol
Particulate Matter
perfluoro-n-heptanoic acid
perfluoro-n-nonanoic acid
perfluorohexanoic acid
pirinixic acid
potassium chromate(VI)
Progesterone
resveratrol
rofecoxib
rosiglitazone
Sarin
sodium bichromate
Testosterone
Tetrachlorodibenzodioxin
Thioacetamide
TO-901317
Tretinoin
troglitazone
Tunicamycin
vinclozolin
Zinc
zinc chloride

## Sheet: HMGCR
Table S5-2 Chemicals that increase expression of HMGCR
Chemical Name
1-Naphthylisothiocyanate
1,3-dichloro-2-propanol
1,4-bis(2-(3,5-dichloropyridyloxy))benzene
2,2,5,7,8-pentamethyl-1-hydroxychroman
2,4-dibromophenol
3-(4'-hydroxy-3'-adamantylbiphenyl-4-yl)acrylic acid
3,3',4,4'-tetrabromobiphenyl
3,3',4,4',5,5'-hexabromobiphenyl
3,4,5,3',4'-pentachlorobiphenyl
4,4'-diaminodiphenylmethane
7-ketocholesterol
Acetaminophen
Amiodarone
archazolid B
Atorvastatin Calcium
Benzene
Benzo(a)pyrene
Benzofurans
beta-Naphthoflavone
Bile Acids and Salts
bisphenol A
Bromodeoxyuridine
Cadmium
Cadmium Chloride
cadmium sulfate
Chlorodiphenyl (54% Chlorine)
Chlorpromazine
Cholesterol, Dietary
Choline
Clozapine
cobaltous chloride
Colesevelam Hydrochloride
Colforsin
Copper
copper histidine
Copper Sulfate
coumarin
crizotinib
Curcumin
cyanoginosin LR
cyclonite
Cyclosporine
Dexamethasone
Dietary Fats
Diethylhexyl Phthalate
Diethylnitrosamine
Dimethylnitrosamine
Ethanol
Ezetimibe
Fatty Acids, Essential
Fatty Acids, Unsaturated
Fenofibrate
Fingolimod Hydrochloride
Flame Retardants
Flutamide
Fructose
furan
Gentamicins
Glafenine
Glutathione
Haloperidol
Heptachlor Epoxide
Hydrogen Peroxide
Industrial Waste
Ionomycin
isoquercitrin
lead chloride
lead nitrate
leflunomide
Lithocholic Acid
Losartan
Lovastatin
Mercuric Chloride
Methionine
Metribolone
Mevalonic Acid
mono-(2-ethylhexyl)phthalate
Nanotubes, Carbon
nefazodone
Nicotine
nimesulide
olanzapine
Oligomycins
orlistat
Particulate Matter
pentabromophenol
perflubron
perfluoro-n-undecanoic acid
perfluorodecanoic acid
perfluorohexanesulfonic acid
perfluorooctane sulfonic acid
perfluorooctanoic acid
Phytosterols
pioglitazone
piperine
Plant Extracts
Plant Preparations
Potassium Dichromate
Pregnenolone Carbonitrile
Progesterone
resveratrol
Risperidone
rosiglitazone
Rotenone
Simvastatin
Sirolimus
sodium arsenite
Soman
Soot
SRT1720
Stigmasterol
Tea
tert-Butylhydroperoxide
tesaglitazar
Testosterone
Tetrachlorodibenzodioxin
Tetradecanoylphorbol Acetate
Thioacetamide
titanium dioxide
TO-901317
triadimefon
trilinolein
trilinolenin
trimellitic anhydride
Trinitrobenzenesulfonic Acid
Triolein
tris(1,3-dichloro-2-propyl)phosphate
troglitazone
Vehicle Emissions
vinclozolin
Vitamin K 3
zerumbone
ziprasidone

## Sheet: overlapped
Table S5-3 FDA approved drugs that increase expression of both SCD and HMGCR
Chemical name
Amiodarone
Clozapine
Fenofibrate
Haloperidol
Nicotine
Progesterone
Rosiglitazone
Testosterone
Troglitazone
