# Supplementary material for: Activation of Sterol Regulatory Element Binding Factors by Fenofibrate and Gemfibrozil Stimulates Myelination in Zebrafish
Source: Front Pharmacol. 2016 Jul 11;7:206. doi: 10.3389/fphar.2016.00206 (PMC4939524; doi:10.3389/fphar.2016.00206)
Supplement: Supplementary file 9 [file Table_6.XLSX]

## Sheet: sequnece
Table S6 Nucleotide sequences of qPCR primers used for this study.
name	sequence (5'-3')
hmgcr_F1	AGCTGTCACTCATGTCTGCC
hmgcr_R1	CAGCAGGCGACATCTCAAGA
dhcr7_F1	TTTGGCTGGTATCTGGGCTG
dhcr7_R1	TGGTCACGCGGAAGATGTAG
mbp_F1	GTGGAGACGTCAACCCTGTC
mbp_R1	AAGGGCTCAGAAGATGGTGC
ef1a_F1	CTTTCTGTTACCTGGCAAAGG
ef1a_R1	GTGGCCAATAACCACGATGT
